# Supplementary material for: Plantar load distribution with centers of gravity balance and rearfoot posture in daily lives of Taiwanese college elite table tennis players: a cross-sectional study
Source: PeerJ. 2024 Mar 26;12:e17173. doi: 10.7717/peerj.17173 (PMC10979739; doi:10.7717/peerj.17173)
Supplement: Supplemental Information 1 [file peerj-12-17173-s001.xlsx]

## Sheet: Amateur (static)
Anthropometric characteristics of amateur group									Arch index		Centers of gravity			Plantar load distribution (left foot)							Plantar load distribution (right foot)							Rearfoot posture			Plantar load distribution (left foot)							Plantar load distribution (right foot)
NO.	Name	Gender	Age	Height (cm)	Height (m)	Weight (kg)	BMI	Years of experience	left foot	right foot	left foot	right foot	total	lateral metatarsal	lateral longitudinal arch	lateral heel	medial metatarsal	medial longitudinal arch	medial heel	total	lateral metatarsal	lateral longitudinal arch	lateral heel	medial metatarsal	medial longitudinal arch	medial heel	total	left foot	right foot		forefoot region	midfoot region	rearfoot region	lateral region	medial region			forefoot region	midfoot region	rearfoot region	lateral region	medial region
1	---	male	21	170	1.7	64	22.1453	6	0.2	0.19	43.5	56.5	100	21.7	12.4	20.5	26.9	1.3	17.2	100	21.7	11.6	21.3	30.7	1.2	13.5	100	3.9	3.8		21.7	12.4	20.5	21.7	26.9			21.7	11.6	21.3	21.7	30.7
2	---	male	20	178	1.78	70	22.0932	5	0.17	0.18	52.3	47.7	100	23.5	10.6	18.9	25.6	1	20.4	100	30.5	11.3	12.1	35.4	1.3	9.4	100	3.7	4.1		23.5	10.6	18.9	30.5	25.6			30.5	11.3	12.1	30.5	35.4
3	---	male	20	168	1.68	66	23.3844	4	0.19	0.18	58	42	100	21.5	16.7	19.8	26	0.9	15.1	100	21.1	16.1	19.2	30	1.4	12.2	100	4.6	4.6		21.5	16.7	19.8	21.1	26			21.1	16.1	19.2	21.1	30
4	---	male	20	170	1.7	67	23.1834	4	0.21	0.21	50.9	49.1	100	22.4	13	17.8	29.7	1	16.1	100	22.4	19.4	11.3	35.7	0.6	10.6	100	5.7	5.3		22.4	13	17.8	22.4	29.7			22.4	19.4	11.3	22.4	35.7
5	---	male	21	173	1.73	70	23.3887	6	0.2	0.2	46.5	53.5	100	21.5	17.4	17.8	30.3	1	12	100	21.5	18.4	19.3	27.1	1.3	12.4	100	4.6	4.3		21.5	17.4	17.8	21.5	30.3			21.5	18.4	19.3	21.5	27.1
6	---	male	19	168	1.68	67	23.7387	4	0.23	0.23	47.3	52.7	100	22.4	17.8	18.4	27.6	1	12.8	100	22.4	18.4	14.4	27	0.4	17.4	100	3.5	3.1		22.4	17.8	18.4	22.4	27.6			22.4	18.4	14.4	22.4	27
7	---	male	19	170	1.7	68	23.5294	5	0.19	0.19	45.1	54.9	100	25.7	14.3	11.4	27.4	1.2	20	100	25.7	15	18.4	27.2	1.3	12.4	100	5.3	5.1		25.7	14.3	11.4	25.7	27.4			25.7	15	18.4	25.7	27.2
8	---	male	21	165	1.65	64	23.5078	5	0.22	0.19	47.4	52.6	100	23.5	16	16.8	33.2	1.2	9.3	100	23.5	15.8	13.3	39.1	1	7.3	100	3.8	3.7		23.5	16	16.8	23.5	33.2			23.5	15.8	13.3	23.5	39.1
9	---	male	20	168	1.68	65	23.03	6	0.24	0.26	53.5	46.5	100	28.9	19	14.6	26.4	0.9	10.2	100	23.9	11.5	19.3	26.4	0.5	18.4	100	4.1	4.3		28.9	19	14.6	23.9	26.4			23.9	11.5	19.3	23.9	26.4
10	---	male	20	163	1.63	60	22.5827	6	0.26	0.26	57.7	42.3	100	28.1	18.6	13.4	30.1	1.1	8.7	100	28.1	9.4	13.4	30.5	1.2	17.4	100	3.5	3.6		28.1	18.6	13.4	28.1	30.1			28.1	9.4	13.4	28.1	30.5
11	---	male	21	161	1.61	55	21.2183	4	0.21	0.16	50.3	49.7	100	27.4	15.3	13.4	26.8	0.8	16.3	100	27.4	15.3	14.4	22.9	1.6	18.4	100	6.3	6.1		27.4	15.3	13.4	27.4	26.8			27.4	15.3	14.4	27.4	22.9
12	---	male	19	168	1.68	67	23.7387	6	0.31	0.31	52.4	47.6	100	24.6	18.1	12.3	29.4	1.6	14	100	24.6	17.5	16.1	23.7	0.7	17.4	100	3.7	3.6		24.6	18.1	12.3	24.6	29.4			24.6	17.5	16.1	24.6	23.7
13	---	male	19	157	1.57	58	23.5304	4	0.23	0.21	53.6	46.4	100	21.4	18.4	12.4	28.4	0.8	18.6	100	26.4	18.4	11.2	31.3	0.6	12.1	100	4.2	4.2		21.4	18.4	12.4	26.4	28.4			26.4	18.4	11.2	26.4	31.3
14	---	male	19	166	1.66	59	21.4109	4	0.26	0.17	38.4	61.6	100	33.6	14.5	17.4	26.4	0.8	7.3	100	27.6	14.5	17.4	28.2	0.8	11.5	100	5	5		33.6	14.5	17.4	27.6	26.4			27.6	14.5	17.4	27.6	28.2
15	---	male	19	170	1.7	67	23.1834	6	0.26	0.23	46.9	53.1	100	30.3	15	18.4	29.4	0.7	6.2	100	26.3	15	18.4	27.4	0.7	12.2	100	4.3	4.3		30.3	15	18.4	26.3	29.4			26.3	15	18.4	26.3	27.4
16	---	male	20	175	1.75	71	23.1837	6	0.14	0.19	51.5	48.5	100	30	14.5	11.3	34.3	1.4	8.5	100	30	14	11.3	30.2	1.4	13.1	100	5.8	5.9		30	14.5	11.3	30	34.3			30	14	11.3	30	30.2
17	---	male	21	171	1.71	68	23.255	6	0.22	0.2	50	50	100	31.2	13.3	16.3	32.5	0.8	5.9	100	31.2	13.3	16.3	22.1	0.8	16.3	100	3.6	3.6		31.2	13.3	16.3	31.2	32.5			31.2	13.3	16.3	31.2	22.1
18	---	male	20	163	1.63	60	22.5827	5	0.27	0.27	59.8	40.2	100	23.4	12.1	17.4	27.4	0.6	19.1	100	23.4	12.1	17.4	27.4	0.6	19.1	100	6.4	6.4		23.4	12.1	17.4	23.4	27.4			23.4	12.1	17.4	23.4	27.4
19	---	male	20	165	1.65	62	22.7732	4	0.25	0.26	48.7	51.3	100	27.3	14.4	18.4	29.2	0.8	9.9	100	27.3	14.4	18.4	22.1	0.8	17	100	5.3	5.3		27.3	14.4	18.4	27.3	29.2			27.3	14.4	18.4	27.3	22.1
20	---	male	20	166	1.66	64	23.2254	6	0.24	0.23	51.4	48.6	100	28.1	15.4	16.4	29	1.5	9.6	100	25	9.4	16.4	29.3	1.5	18.4	100	6.7	6.6		28.1	15.4	16.4	25	29			25	9.4	16.4	25	29.3
21	---	male	19	169	1.69	67	23.4586	5	0.18	0.2	42.8	57.2	100	23.4	16.4	18.4	29.4	1.3	11.1	100	23.4	18.4	18.4	27.4	1.3	11.1	100	3.6	3.6		23.4	16.4	18.4	23.4	29.4			23.4	18.4	18.4	23.4	27.4
22	---	male	21	154	1.54	53	22.3478	6	0.22	0.23	50.3	49.7	100	23.4	13.4	15.4	30.2	1.2	16.4	100	23	14.8	15.4	29.2	1.2	16.4	100	5.6	5.5		23.4	13.4	15.4	23	30.2			23	14.8	15.4	23	29.2
23	---	male	20	165	1.65	64	23.5078	4	0.18	0.16	49.5	50.5	100	33	12.2	9.5	32.1	0.9	12.3	100	23	13.4	19.3	30.1	1.9	12.3	100	4	4		33	12.2	9.5	23	32.1			23	13.4	19.3	23	30.1
24	---	male	20	168	1.68	64	22.6757	6	0.17	0.19	50.1	49.9	100	22.1	15.4	16.4	28.7	1.1	16.3	100	22.1	14.5	16.4	29.6	1.1	16.3	100	2.5	2.5		22.1	15.4	16.4	22.1	28.7			22.1	14.5	16.4	22.1	29.6
25	---	male	19	166	1.66	63	22.8625	4	0.2	0.2	48.8	51.2	100	21.6	12.3	12.1	33.4	1.2	19.4	100	21.5	6.4	19.1	33.4	0.4	19.2	100	2.8	3.1		21.6	12.3	12.1	21.5	33.4			21.5	6.4	19.1	21.5	33.4
26	---	male	19	171	1.71	69	23.597	3	0.26	0.22	54.3	45.7	100	29.4	19.7	20.2	18	1.3	11.4	100	29.4	12.1	16	30.4	0.7	11.4	100	3.1	3		29.4	19.7	20.2	29.4	18			29.4	12.1	16	29.4	30.4
27	---	male	21	171	1.71	66	22.571	3	0.2	0.21	46.4	53.6	100	28.4	11.7	17.8	30.6	1.3	10.2	100	28.4	10.4	19.3	30	1.7	10.2	100	2.6	2.7		28.4	11.7	17.8	28.4	30.6			28.4	10.4	19.3	28.4	30
28	---	male	20	174	1.74	71	23.4509	6	0.26	0.27	47.6	52.4	100	27.4	14.2	17.2	23.4	1.4	16.4	100	27.4	9.4	18.4	25.6	1.8	17.4	100	-1.4	-1.5		27.4	14.2	17.2	27.4	23.4			27.4	9.4	18.4	27.4	25.6
29	---	male	21	172	1.72	69	23.3234	6	0.2	0.22	51.4	48.6	100	23.1	17	19.3	22.7	1.5	16.4	100	23.1	18.4	16	30.9	1.3	10.3	100	3.1	3		23.1	17	19.3	23.1	22.7			23.1	18.4	16	23.1	30.9
30	---	male	21	171	1.71	68	23.255	3	0.22	0.21	52.5	47.5	100	26.4	20.2	19.2	16.3	0.4	17.5	100	26.4	21.1	15.1	25.3	0.8	11.3	100	4	4.3		26.4	20.2	19.2	26.4	16.3			26.4	21.1	15.1	26.4	25.3
31	---	male	20	168	1.68	66	23.3844	3	0.24	0.24	42.9	57.1	100	19.2	22.1	19.3	18.3	1.7	19.4	100	19.2	20.2	13	30.5	0.4	16.7	100	4.1	4		19.2	22.1	19.3	19.2	18.3			19.2	20.2	13	19.2	30.5
32	---	male	21	166	1.66	64	23.2254	6	0.2	0.22	48.4	51.6	100	29.3	18.7	14.3	22.4	1	14.3	100	19.3	19.4	18.4	23	1.4	18.5	100	5.4	5.4		29.3	18.7	14.3	19.3	22.4			19.3	19.4	18.4	19.3	23
33	---	male	21	168	1.68	64	22.6757	3	0.19	0.18	49.5	50.5	100	28.2	17.7	17.4	19	0.5	17.2	100	28.2	16.4	18.4	18	1.7	17.3	100	3.5	3.6		28.2	17.7	17.4	28.2	19			28.2	16.4	18.4	28.2	18
34	---	male	19	167	1.67	65	23.3067	4	0.2	0.23	48.9	51.1	100	27.4	18.8	18.2	17.3	0.9	17.4	100	27.4	17.5	12.1	28.2	1.3	13.5	100	5.3	5.3		27.4	18.8	18.2	27.4	17.3			27.4	17.5	12.1	27.4	28.2
35	---	male	20	169	1.69	68	23.8087	3	0.21	0.17	40.1	59.9	100	26.3	14.6	19.5	29.5	0.9	9.2	100	26.3	14.6	19.5	29.5	0.9	9.2	100	2.1	2.1		26.3	14.6	19.5	26.3	29.5			26.3	14.6	19.5	26.3	29.5
36	---	male	20	161	1.61	59	22.7615	3	0.21	0.2	51.2	48.8	100	22.5	17.3	21.3	31.6	1.5	5.8	100	22.5	17.3	21.3	29.6	1.5	7.8	100	2.6	2.6		22.5	17.3	21.3	22.5	31.6			22.5	17.3	21.3	22.5	29.6
37	---	male	21	169	1.69	66	23.1084	6	0.18	0.19	55.7	44.3	100	26.8	19.5	22.1	22.6	1.2	7.8	100	26.8	19.5	22.1	22.6	1.2	7.8	100	2.4	2.5		26.8	19.5	22.1	26.8	22.6			26.8	19.5	22.1	26.8	22.6
38	---	male	21	165	1.65	65	23.8751	4	0.17	0.2	46.3	53.7	100	25.6	25.6	17.6	22.3	1.3	7.6	100	25.6	25.6	17.6	22.3	1.3	7.6	100	1.4	1.5		25.6	25.6	17.6	25.6	22.3			25.6	25.6	17.6	25.6	22.3
39	---	male	19	165	1.65	61	22.4059	3	0.21	0.2	49.5	50.5	100	19.5	14.5	18.5	36.6	1.5	9.4	100	19.5	14.5	18.5	36.6	1.5	9.4	100	5.7	5.7		19.5	14.5	18.5	19.5	36.6			19.5	14.5	18.5	19.5	36.6
40	---	male	19	168	1.68	67	23.7387	3	0.22	0.19	48.3	51.7	100	23.5	22.5	16.4	31.2	1.2	5.2	100	23.5	22.5	16.4	28.2	1.2	8.2	100	6.4	6.6		23.5	22.5	16.4	23.5	31.2			23.5	22.5	16.4	23.5	28.2
41	---	male	20	164	1.64	63	23.4236	6	0.27	0.3	43.2	56.8	100	24.2	16.9	24.5	21.5	1.3	11.6	100	19.6	18.9	26.6	22.5	1.3	11.1	100	4.4	4.4		24.2	16.9	24.5	19.6	21.5			19.6	18.9	26.6	19.6	22.5
42	---	male	20	162	1.62	59	22.4813	3	0.24	0.3	50	50	100	13.2	15.3	20.6	37.6	1.2	12.1	100	23.2	20.3	20.6	26.9	1.2	7.8	100	4.1	4.3		13.2	15.3	20.6	23.2	37.6			23.2	20.3	20.6	23.2	26.9
43	---	male	21	166	1.66	63	22.8625	4	0.21	0.2	47.9	52.1	100	21.3	22.7	15.3	31.1	1	8.6	100	19.6	22.7	17.1	31.1	1	8.5	100	3.5	3.7		21.3	22.7	15.3	19.6	31.1			19.6	22.7	17.1	19.6	31.1
44	---	male	21	166	1.66	62	22.4996	3	0.23	0.22	59.6	40.4	100	22.5	20.1	17.6	25.5	1.2	13.1	100	27.3	18.1	17.6	27	1.2	8.8	100	1.7	1.5		22.5	20.1	17.6	27.3	25.5			27.3	18.1	17.6	27.3	27
45	---	male	21	171	1.71	68	23.255	3	0.19	0.2	54.1	45.9	100	19.5	16.5	32.4	23.7	0.6	7.3	100	19.5	16.5	32.4	23.7	0.6	7.3	100	5.3	5.5		19.5	16.5	32.4	19.5	23.7			19.5	16.5	32.4	19.5	23.7
46	---	male	20	158	1.58	59	23.634	3	0.19	0.21	53.4	46.6	100	23	14.6	21.6	28.6	1.8	10.4	100	20.4	18.6	21.6	27.6	1.8	10	100	6.3	6.4		23	14.6	21.6	20.4	28.6			20.4	18.6	21.6	20.4	27.6
47	---	male	19	166	1.66	60	21.7738	3	0.14	0.16	50.4	49.6	100	28.9	18.5	17.8	25.8	1.2	7.8	100	24.6	20.8	21.8	23.6	1.2	8	100	2.4	2.7		28.9	18.5	17.8	24.6	25.8			24.6	20.8	21.8	24.6	23.6
48	---	male	19	168	1.68	66	23.3844	3	0.18	0.22	53.5	46.5	100	18.7	22.9	26.5	20.2	1.3	10.4	100	25.6	17.9	16	29.7	1.3	9.5	100	-1.2	-1		18.7	22.9	26.5	25.6	20.2			25.6	17.9	16	25.6	29.7
49	---	male	20	167	1.67	65	23.3067	4	0.2	0.21	43.5	56.5	100	17.3	19.5	28.6	29	1.5	4.1	100	27.3	19.5	18.6	24	1.5	9.1	100	2.7	2.7		17.3	19.5	28.6	27.3	29			27.3	19.5	18.6	27.3	24
50	---	male	20	165	1.65	58	21.3039	5	0.14	0.2	47.9	52.1	100	25	16.2	17.9	31.8	1.9	7.2	100	25	16.2	17.9	31.8	1.9	7.2	100	5.3	5.4		25	16.2	17.9	25	31.8			25	16.2	17.9	25	31.8
51	---	male	21	161	1.61	59	22.7615	6	0.22	0.23	42.5	57.5	100	18.9	20.4	18.9	36	0.7	5.1	100	28.3	21	18.9	26	0.7	5.1	100	1.6	1.7		18.9	20.4	18.9	28.3	36			28.3	21	18.9	28.3	26
52	---	male	21	169	1.69	64	22.4082	3	0.23	0.19	55.4	44.6	100	23.6	22.6	18.1	27.9	1.5	6.3	100	20.3	22.6	20.3	27.9	1.5	7.4	100	2.1	2.2		23.6	22.6	18.1	20.3	27.9			20.3	22.6	20.3	20.3	27.9
53	---	male	19	166	1.66	61	22.1367	6	0.24	0.24	62.5	37.5	100	25	23	16.5	25.8	1.3	8.4	100	25	23	16.5	25.8	1.3	8.4	100	5	5.3		25	23	16.5	25	25.8			25	23	16.5	25	25.8
54	---	male	20	169	1.69	66	23.1084	3	0.23	0.2	49.1	50.9	100	20.4	17.6	16.3	34.9	1.2	9.6	100	20.4	17.6	16.3	34.9	1.2	9.6	100	4.6	4.3		20.4	17.6	16.3	20.4	34.9			20.4	17.6	16.3	20.4	34.9
55	---	male	19	165	1.65	65	23.8751	4	0.21	0.22	49.5	50.5	100	26.1	18	17.8	31	1.1	6	100	23.6	19.8	17.8	28.6	1.2	9	100	4.8	4.6		26.1	18	17.8	23.6	31			23.6	19.8	17.8	23.6	28.6
56	---	male	19	167	1.67	63	22.5896	3	0.23	0.2	53.5	46.5	100	25.4	21.6	22	18.8	0.9	11.3	100	31.6	18.2	20.4	19.4	0.4	10	100	4.3	4.3		25.4	21.6	22	31.6	18.8			31.6	18.2	20.4	31.6	19.4
57	---	male	21	173	1.73	71	23.7228	3	0.21	0.2	40.5	59.5	100	26.2	18.9	25.5	15.6	1.2	12.6	100	28.3	18.4	22.5	16.5	0.8	13.5	100	5.1	5.2		26.2	18.9	25.5	28.3	15.6			28.3	18.4	22.5	28.3	16.5
58	---	male	21	167	1.67	66	23.6652	4	0.25	0.23	58.2	41.8	100	27.9	24.2	18.6	18.9	0.8	9.6	100	26.2	19.3	20.9	15.7	3.2	14.7	100	4.9	5		27.9	24.2	18.6	26.2	18.9			26.2	19.3	20.9	26.2	15.7
59	---	male	20	166	1.66	65	23.5883	4	0.17	0.19	50.3	49.7	100	27.6	13.8	22.8	18.8	1.5	15.5	100	30.6	17.2	22.2	14.9	1	14.1	100	5.6	5.8		27.6	13.8	22.8	30.6	18.8			30.6	17.2	22.2	30.6	14.9
60	---	male	21	167	1.67	65	23.3067	3	0.22	0.22	59.3	40.7	100	22.1	18.1	24.9	15.7	2.8	16.4	100	29.3	18.7	16.9	18.2	2	14.9	100	5	5.3		22.1	18.1	24.9	29.3	15.7			29.3	18.7	16.9	29.3	18.2
61	---	male	20	168	1.68	62	21.9671	4	0.23	0.18	53.5	46.5	100	27.5	21.8	21.9	14.7	1.2	12.9	100	32.1	16.7	25.5	15.3	0.4	10	100	6.3	6.5		27.5	21.8	21.9	32.1	14.7			32.1	16.7	25.5	32.1	15.3
62	---	male	19	176	1.76	69	22.2753	4	0.21	0.31	53.8	46.2	100	40.12	12.26	15.88	20.15	2.04	9.55	100	42.56	15.72	20.14	14.26	2.11	5.21	100	5	5.2		40.12	12.26	15.88	42.56	20.15			42.56	15.72	20.14	42.56	14.26
63	---	male	21	170	1.7	67	23.1834	6	0.23	0.18	46.4	53.6	100	30.3	21.8	23.9	10.2	1	12.8	100	33.9	16.2	23.4	11.9	0.6	14	100	5.3	5.5		30.3	21.8	23.9	33.9	10.2			33.9	16.2	23.4	33.9	11.9
64	---	male	20	165	1.65	61	22.4059	3	0.21	0.26	48.3	51.7	100	26.9	19.3	22.2	19.3	1	11.3	100	28.1	25.1	19.2	17.3	0.5	9.8	100	3.9	3.9		26.9	19.3	22.2	28.1	19.3			28.1	25.1	19.2	28.1	17.3
65	---	male	21	171	1.71	68	23.255	6	0.21	0.21	53.6	46.4	100	30.2	19.5	23.7	15.2	0.9	10.5	100	29.1	19.2	20.4	17.8	0.6	12.8	99.9	4.6	4.3		30.2	19.5	23.7	29.1	15.2			29.1	19.2	20.4	29.1	17.8
66	---	male	20	163	1.63	63	23.7118	3	0.25	0.23	51.4	48.6	100	22.7	24.1	19.1	21.9	1.3	10.9	100	27.4	22	22.4	18.8	0.4	9	100	5.3	4.5		22.7	24.1	19.1	27.4	21.9			27.4	22	22.4	27.4	18.8
67	---	male	20	176	1.76	73	23.5666	4	0.25	0.19	46.7	53.3	100	30.9	23.2	18.5	18.2	0.9	8.3	100	32.9	17.3	22	16.7	0.4	10.7	100	5.6	5.4		30.9	23.2	18.5	32.9	18.2			32.9	17.3	22	32.9	16.7
68	---	male	21	174	1.74	69	22.7903	4	0.21	0.22	49.5	50.5	100	30.7	15.4	18.6	22.1	2	11.2	100	33.1	16.5	20.1	19.6	1.2	9.5	100	4.6	4.7		30.7	15.4	18.6	33.1	22.1			33.1	16.5	20.1	33.1	19.6
69	---	male	19	163	1.63	58	21.83	4	0.19	0.22	54.8	45.2	100	30.7	17.5	17.7	17.3	1.1	15.7	100	29.3	16	13.1	19.8	5.1	16.7	100	4.7	4.1		30.7	17.5	17.7	29.3	17.3			29.3	16	13.1	29.3	19.8
70	---	male	19	169	1.69	60	21.0077	5	0.21	0.16	53.5	46.5	100	28.1	18.7	16.1	18.2	1.6	17.3	100	27	11.4	11.7	23.4	4.8	21.7	100	3.6	3.6		28.1	18.7	16.1	27	18.2			27	11.4	11.7	27	23.4
71	---	male	19	168	1.68	64	22.6757	5	0.16	0.21	57.4	42.6	100	25.5	11.6	15	20.5	2.9	24.5	100	24.8	17.6	11.2	22.3	1.9	22.2	100	5.4	5.1		25.5	11.6	15	24.8	20.5			24.8	17.6	11.2	24.8	22.3
72	---	male	21	174	1.74	70	23.1206	5	0.21	0.15	61.3	38.7	100	27	18.4	20	17.7	1.3	15.6	100	21.6	16	13.6	24.7	1.8	22.3	100	3.7	3.9		27	18.4	20	21.6	17.7			21.6	16	13.6	21.6	24.7
73	---	male	20	173	1.73	68	22.7204	4	0.25	0.21	46.4	53.6	100	38	16.65	18.89	19.2	1.25	6.01	100	35.77	13.31	21.02	19.56	3.31	7.03	100	-2.1	-2.2		38	16.65	18.89	35.77	19.2			35.77	13.31	21.02	35.77	19.56
74	---	male	20	162	1.62	62	23.6244	5	0.2	0.18	55.2	44.8	100	29.5	16.7	19.9	16.7	3.8	13.4	100	32.4	16	20.7	17.2	0.9	12.8	100	2.6	3.1		29.5	16.7	19.9	32.4	16.7			32.4	16	20.7	32.4	17.2
75	---	male	20	164	1.64	63	23.4236	5	0.18	0.18	43.7	56.3	100	31	16.3	20.8	20.7	0.9	10.3	100	33.5	15.1	23.2	14.4	0.6	13.2	100	3.2	3.9		31	16.3	20.8	33.5	20.7			33.5	15.1	23.2	33.5	14.4
76	---	male	21	162	1.62	58	22.1003	6	0.13	0.13	51.4	48.6	100	26.1	10.5	22.6	28	1	11.8	100	29.8	11.3	23.2	25.4	0.3	10	100	5	5.2		26.1	10.5	22.6	29.8	28			29.8	11.3	23.2	29.8	25.4
77	---	male	21	169	1.69	60	21.0077	5	0.2	0.16	30.8	69.2	100	25.4	17	23.7	19.6	1.1	13.2	100	23	12.2	27.1	20.3	2.4	15	100	4.2	4.7		25.4	17	23.7	23	19.6			23	12.2	27.1	23	20.3
																															26.9	1.3	17.2	11.6	1.3			30.7	1.2	13.5	11.6	1.2
		average	20.0779	167.429	1.67429	64.3377	22.9322	4.41558	0.212338	0.21	50.1519	49.8481	100	25.7197	17.3079	18.6477	25.0578	1.23364	12.0332	100	26.0783	16.6251	18.3229	25.3068	1.27169	12.394	99.9987	4.04156	4.06623		25.6	1	20.4	11.3	1			35.4	1.3	9.4	11.3	1.3
		standard deviation	0.79084	4.36622	0.0436622	4.03475	0.702917	1.17373	0.0331621	0.0356518	5.4598	5.4598	0	4.46966	3.51278	3.9169	6.15986	0.515943	4.37643	7.81767e-15	4.41532	3.7783	3.95129	5.90633	0.842259	4.16521	0.0113961	1.68697	1.67533		26	0.9	15.1	16.1	0.9			30	1.4	12.2	16.1	1.4
																															29.7	1	16.1	19.4	1			35.7	0.6	10.6	19.4	0.6
																															30.3	1	12	18.4	1			27.1	1.3	12.4	18.4	1.3
																															27.6	1	12.8	18.4	1			27	0.4	17.4	18.4	0.4
																															27.4	1.2	20	15	1.2			27.2	1.3	12.4	15	1.3
																															33.2	1.2	9.3	15.8	1.2			39.1	1	7.3	15.8	1
																															26.4	0.9	10.2	11.5	0.9			26.4	0.5	18.4	11.5	0.5
																															30.1	1.1	8.7	9.4	1.1			30.5	1.2	17.4	9.4	1.2
																															26.8	0.8	16.3	15.3	0.8			22.9	1.6	18.4	15.3	1.6
																															29.4	1.6	14	17.5	1.6			23.7	0.7	17.4	17.5	0.7
																															28.4	0.8	18.6	18.4	0.8			31.3	0.6	12.1	18.4	0.6
																															26.4	0.8	7.3	14.5	0.8			28.2	0.8	11.5	14.5	0.8
																															29.4	0.7	6.2	15	0.7			27.4	0.7	12.2	15	0.7
																															34.3	1.4	8.5	14	1.4			30.2	1.4	13.1	14	1.4
																															32.5	0.8	5.9	13.3	0.8			22.1	0.8	16.3	13.3	0.8
																															27.4	0.6	19.1	12.1	0.6			27.4	0.6	19.1	12.1	0.6
																															29.2	0.8	9.9	14.4	0.8			22.1	0.8	17	14.4	0.8
																															29	1.5	9.6	9.4	1.5			29.3	1.5	18.4	9.4	1.5
																															29.4	1.3	11.1	18.4	1.3			27.4	1.3	11.1	18.4	1.3
																															30.2	1.2	16.4	14.8	1.2			29.2	1.2	16.4	14.8	1.2
																															32.1	0.9	12.3	13.4	0.9			30.1	1.9	12.3	13.4	1.9
																															28.7	1.1	16.3	14.5	1.1			29.6	1.1	16.3	14.5	1.1
																															33.4	1.2	19.4	6.4	1.2			33.4	0.4	19.2	6.4	0.4
																															18	1.3	11.4	12.1	1.3			30.4	0.7	11.4	12.1	0.7
																															30.6	1.3	10.2	10.4	1.3			30	1.7	10.2	10.4	1.7
																															23.4	1.4	16.4	9.4	1.4			25.6	1.8	17.4	9.4	1.8
																															22.7	1.5	16.4	18.4	1.5			30.9	1.3	10.3	18.4	1.3
																															16.3	0.4	17.5	21.1	0.4			25.3	0.8	11.3	21.1	0.8
																															18.3	1.7	19.4	20.2	1.7			30.5	0.4	16.7	20.2	0.4
																															22.4	1	14.3	19.4	1			23	1.4	18.5	19.4	1.4
																															19	0.5	17.2	16.4	0.5			18	1.7	17.3	16.4	1.7
																															17.3	0.9	17.4	17.5	0.9			28.2	1.3	13.5	17.5	1.3
																															29.5	0.9	9.2	14.6	0.9			29.5	0.9	9.2	14.6	0.9
																															31.6	1.5	5.8	17.3	1.5			29.6	1.5	7.8	17.3	1.5
																															22.6	1.2	7.8	19.5	1.2			22.6	1.2	7.8	19.5	1.2
																															22.3	1.3	7.6	25.6	1.3			22.3	1.3	7.6	25.6	1.3
																															36.6	1.5	9.4	14.5	1.5			36.6	1.5	9.4	14.5	1.5
																															31.2	1.2	5.2	22.5	1.2			28.2	1.2	8.2	22.5	1.2
																															21.5	1.3	11.6	18.9	1.3			22.5	1.3	11.1	18.9	1.3
																															37.6	1.2	12.1	20.3	1.2			26.9	1.2	7.8	20.3	1.2
																															31.1	1	8.6	22.7	1			31.1	1	8.5	22.7	1
																															25.5	1.2	13.1	18.1	1.2			27	1.2	8.8	18.1	1.2
																															23.7	0.6	7.3	16.5	0.6			23.7	0.6	7.3	16.5	0.6
																															28.6	1.8	10.4	18.6	1.8			27.6	1.8	10	18.6	1.8
																															25.8	1.2	7.8	20.8	1.2			23.6	1.2	8	20.8	1.2
																															20.2	1.3	10.4	17.9	1.3			29.7	1.3	9.5	17.9	1.3
																															29	1.5	4.1	19.5	1.5			24	1.5	9.1	19.5	1.5
																															31.8	1.9	7.2	16.2	1.9			31.8	1.9	7.2	16.2	1.9
																															36	0.7	5.1	21	0.7			26	0.7	5.1	21	0.7
																															27.9	1.5	6.3	22.6	1.5			27.9	1.5	7.4	22.6	1.5
																															25.8	1.3	8.4	23	1.3			25.8	1.3	8.4	23	1.3
																															34.9	1.2	9.6	17.6	1.2			34.9	1.2	9.6	17.6	1.2
																															31	1.1	6	19.8	1.1			28.6	1.2	9	19.8	1.2
																															18.8	0.9	11.3	18.2	0.9			19.4	0.4	10	18.2	0.4
																															15.6	1.2	12.6	18.4	1.2			16.5	0.8	13.5	18.4	0.8
																															18.9	0.8	9.6	19.3	0.8			15.7	3.2	14.7	19.3	3.2
																															18.8	1.5	15.5	17.2	1.5			14.9	1	14.1	17.2	1
																															15.7	2.8	16.4	18.7	2.8			18.2	2	14.9	18.7	2
																															14.7	1.2	12.9	16.7	1.2			15.3	0.4	10	16.7	0.4
																															20.15	2.04	9.55	15.72	2.04			14.26	2.11	5.21	15.72	2.11
																															10.2	1	12.8	16.2	1			11.9	0.6	14	16.2	0.6
																															19.3	1	11.3	25.1	1			17.3	0.5	9.8	25.1	0.5
																															15.2	0.9	10.5	19.2	0.9			17.8	0.6	12.8	19.2	0.6
																															21.9	1.3	10.9	22	1.3			18.8	0.4	9	22	0.4
																															18.2	0.9	8.3	17.3	0.9			16.7	0.4	10.7	17.3	0.4
																															22.1	2	11.2	16.5	2			19.6	1.2	9.5	16.5	1.2
																															17.3	1.1	15.7	16	1.1			19.8	5.1	16.7	16	5.1
																															18.2	1.6	17.3	11.4	1.6			23.4	4.8	21.7	11.4	4.8
																															20.5	2.9	24.5	17.6	2.9			22.3	1.9	22.2	17.6	1.9
																															17.7	1.3	15.6	16	1.3			24.7	1.8	22.3	16	1.8
																															19.2	1.25	6.01	13.31	1.25			19.56	3.31	7.03	13.31	3.31
																															16.7	3.8	13.4	16	3.8			17.2	0.9	12.8	16	0.9
																															20.7	0.9	10.3	15.1	0.9			14.4	0.6	13.2	15.1	0.6
																															28	1	11.8	11.3	1			25.4	0.3	10	11.3	0.3
																															19.6	1.1	13.2	12.2	1.1			20.3	2.4	15	12.2	2.4
																																		21.3	17.2						21.3	13.5
																																		12.1	20.4						12.1	9.4
																																		19.2	15.1						19.2	12.2
																																		11.3	16.1						11.3	10.6
																																		19.3	12						19.3	12.4
																																		14.4	12.8						14.4	17.4
																																		18.4	20						18.4	12.4
																																		13.3	9.3						13.3	7.3
																																		19.3	10.2						19.3	18.4
																																		13.4	8.7						13.4	17.4
																																		14.4	16.3						14.4	18.4
																																		16.1	14						16.1	17.4
																																		11.2	18.6						11.2	12.1
																																		17.4	7.3						17.4	11.5
																																		18.4	6.2						18.4	12.2
																																		11.3	8.5						11.3	13.1
																																		16.3	5.9						16.3	16.3
																																		17.4	19.1						17.4	19.1
																																		18.4	9.9						18.4	17
																																		16.4	9.6						16.4	18.4
																																		18.4	11.1						18.4	11.1
																																		15.4	16.4						15.4	16.4
																																		19.3	12.3						19.3	12.3
																																		16.4	16.3						16.4	16.3
																																		19.1	19.4						19.1	19.2
																																		16	11.4						16	11.4
																																		19.3	10.2						19.3	10.2
																																		18.4	16.4						18.4	17.4
																																		16	16.4						16	10.3
																																		15.1	17.5						15.1	11.3
																																		13	19.4						13	16.7
																																		18.4	14.3						18.4	18.5
																																		18.4	17.2						18.4	17.3
																																		12.1	17.4						12.1	13.5
																																		19.5	9.2						19.5	9.2
																																		21.3	5.8						21.3	7.8
																																		22.1	7.8						22.1	7.8
																																		17.6	7.6						17.6	7.6
																																		18.5	9.4						18.5	9.4
																																		16.4	5.2						16.4	8.2
																																		26.6	11.6						26.6	11.1
																																		20.6	12.1						20.6	7.8
																																		17.1	8.6						17.1	8.5
																																		17.6	13.1						17.6	8.8
																																		32.4	7.3						32.4	7.3
																																		21.6	10.4						21.6	10
																																		21.8	7.8						21.8	8
																																		16	10.4						16	9.5
																																		18.6	4.1						18.6	9.1
																																		17.9	7.2						17.9	7.2
																																		18.9	5.1						18.9	5.1
																																		20.3	6.3						20.3	7.4
																																		16.5	8.4						16.5	8.4
																																		16.3	9.6						16.3	9.6
																																		17.8	6						17.8	9
																																		20.4	11.3						20.4	10
																																		22.5	12.6						22.5	13.5
																																		20.9	9.6						20.9	14.7
																																		22.2	15.5						22.2	14.1
																																		16.9	16.4						16.9	14.9
																																		25.5	12.9						25.5	10
																																		20.14	9.55						20.14	5.21
																																		23.4	12.8						23.4	14
																																		19.2	11.3						19.2	9.8
																																		20.4	10.5						20.4	12.8
																																		22.4	10.9						22.4	9
																																		22	8.3						22	10.7
																																		20.1	11.2						20.1	9.5
																																		13.1	15.7						13.1	16.7
																																		11.7	17.3						11.7	21.7
																																		11.2	24.5						11.2	22.2
																																		13.6	15.6						13.6	22.3
																																		21.02	6.01						21.02	7.03
																																		20.7	13.4						20.7	12.8
																																		23.2	10.3						23.2	13.2
																																		23.2	11.8						23.2	10
																																		27.1	13.2						27.1	15

## Sheet: Amateur (walking)
Anthropometric characteristics of amateur group									Arch index		Plantar load distribution (left foot)							Plantar load distribution (right foot)									Plantar load distribution (left foot)							Plantar load distribution (right foot)
NO.	Name	Gender	Age	Height (cm)	Height (m)	Weight (kg)	BMI	Years of experience	left foot	right foot	lateral metatarsal	lateral longitudinal arch	lateral heel	medial metatarsal	medial longitudinal arch	medial heel	total	lateral metatarsal	lateral longitudinal arch	lateral heel	medial metatarsal	medial longitudinal arch	medial heel	total			forefoot region	midfoot region	rearfoot region	lateral region	medial region			forefoot region	midfoot region	rearfoot region	lateral region	medial region
1	---	male	21	170	1.7	64	22.1453	6	0.2	0.19	25.5	23.6	15.8	21.1	0.6	13.4	100	14.6	25	20.5	21.7	0.7	17.5	100			25.5	23.6	15.8	25.5	21.1			14.6	25	20.5	14.6	21.7
2	---	male	20	178	1.78	70	22.0932	5	0.17	0.18	23.8	20.1	15.2	24.1	0.4	16.4	100	22	21.5	18.8	17	2.1	18.6	100			23.8	20.1	15.2	23.8	24.1			22	21.5	18.8	22	17
3	---	male	20	168	1.68	66	23.3844	4	0.19	0.18	21.4	25.9	15.1	19.3	0.4	17.9	100	22	25	12.2	20.5	0.8	19.5	100			21.4	25.9	15.1	21.4	19.3			22	25	12.2	22	20.5
4	---	male	20	170	1.7	67	23.1834	4	0.21	0.21	16.3	23	20.1	25	0.3	15.3	100	23.1	19.4	22.2	22.4	1.5	11.4	100			16.3	23	20.1	16.3	25			23.1	19.4	22.2	23.1	22.4
5	---	male	21	173	1.73	70	23.3887	6	0.2	0.2	21.7	21.2	21.1	23.1	0.8	12.1	100	23.4	28.2	19.6	16.2	0.9	11.7	100			21.7	21.2	21.1	21.7	23.1			23.4	28.2	19.6	23.4	16.2
6	---	male	19	168	1.68	67	23.7387	4	0.23	0.23	26.5	25.2	14.5	20.6	0.5	12.7	100	23.9	28.7	22.4	14.7	1.1	9.2	100			26.5	25.2	14.5	26.5	20.6			23.9	28.7	22.4	23.9	14.7
7	---	male	19	170	1.7	68	23.5294	5	0.19	0.19	23.2	21.6	30.7	16.7	1.2	6.6	100	21.3	21.4	10.9	25.7	1.3	19.4	100			23.2	21.6	30.7	23.2	16.7			21.3	21.4	10.9	21.3	25.7
8	---	male	21	165	1.65	64	23.5078	5	0.22	0.19	19	27.4	19.6	27.9	0.2	5.9	100	20.5	24.7	29.2	17.2	0.7	7.7	100			19	27.4	19.6	19	27.9			20.5	24.7	29.2	20.5	17.2
9	---	male	20	168	1.68	65	23.03	6	0.24	0.26	28.1	17.9	15.3	23.9	0.5	14.3	100	19.4	33.2	24.6	13.6	0.8	8.4	100			28.1	17.9	15.3	28.1	23.9			19.4	33.2	24.6	19.4	13.6
10	---	male	20	163	1.63	60	22.5827	6	0.26	0.26	22.9	21.3	14.8	20.1	1.7	19.2	100	24.1	18.6	19.4	16.2	2.3	19.4	100			22.9	21.3	14.8	22.9	20.1			24.1	18.6	19.4	24.1	16.2
11	---	male	21	161	1.61	55	21.2183	4	0.21	0.16	17.4	22.6	13.9	26.6	0.4	19.1	100	18.8	32	16.1	11.3	1	20.8	100			17.4	22.6	13.9	17.4	26.6			18.8	32	16.1	18.8	11.3
12	---	male	19	168	1.68	67	23.7387	6	0.31	0.31	20.8	20.9	20.1	24.3	1.6	12.3	100	20.7	17.7	22	21.4	1.2	17	100			20.8	20.9	20.1	20.8	24.3			20.7	17.7	22	20.7	21.4
13	---	male	19	157	1.57	58	23.5304	4	0.23	0.21	26.5	23.4	17.7	20.9	0.3	11.2	100	26.1	24.3	17.6	19.6	1.1	11.3	100			26.5	23.4	17.7	26.5	20.9			26.1	24.3	17.6	26.1	19.6
14	---	male	19	166	1.66	59	21.4109	4	0.26	0.17	21.2	21.1	18.2	22.2	0.4	16.9	100	21.5	21.1	19.8	22.6	1.2	13.8	100			21.2	21.1	18.2	21.2	22.2			21.5	21.1	19.8	21.5	22.6
15	---	male	19	170	1.7	67	23.1834	6	0.26	0.23	24.3	18.8	19.6	21.9	1.4	14	100	23.1	22.4	15.4	21	2	16.1	100			24.3	18.8	19.6	24.3	21.9			23.1	22.4	15.4	23.1	21
16	---	male	20	175	1.75	71	23.1837	6	0.14	0.19	21.1	17.2	21.4	27.4	0.4	12.5	100	23.6	22.5	20.9	22	1	10	100			21.1	17.2	21.4	21.1	27.4			23.6	22.5	20.9	23.6	22
17	---	male	21	171	1.71	68	23.255	6	0.22	0.2	18.3	24.6	16.5	30.8	0.4	9.4	100	26.6	18.9	21.2	18	1.2	14.1	100			18.3	24.6	16.5	18.3	30.8			26.6	18.9	21.2	26.6	18
18	---	male	20	163	1.63	60	22.5827	5	0.27	0.27	23.2	27.3	17.9	21.7	6	3.9	100	19.7	25	22.7	18.9	1.6	12.1	100			23.2	27.3	17.9	23.2	21.7			19.7	25	22.7	19.7	18.9
19	---	male	20	165	1.65	62	22.7732	4	0.25	0.26	23	19.6	21.9	22.1	0.5	12.9	100	22.4	17.2	20	19.7	1.6	19.1	100			23	19.6	21.9	23	22.1			22.4	17.2	20	22.4	19.7
20	---	male	20	166	1.66	64	23.2254	6	0.24	0.23	17.3	23.9	21.3	27.7	1.5	8.3	100	21.3	20.1	20.5	20.2	1	16.9	100			17.3	23.9	21.3	17.3	27.7			21.3	20.1	20.5	21.3	20.2
21	---	male	19	169	1.69	67	23.4586	5	0.18	0.2	26.3	16.4	14.6	24.4	1.3	17	100	24.5	18.8	22.9	13.2	2.2	18.4	100			26.3	16.4	14.6	26.3	24.4			24.5	18.8	22.9	24.5	13.2
22	---	male	21	154	1.54	53	22.3478	6	0.22	0.23	19.5	21.9	13.1	32.6	0.9	12	100	21.4	24.2	19.6	23.2	1	10.6	100			19.5	21.9	13.1	19.5	32.6			21.4	24.2	19.6	21.4	23.2
23	---	male	20	165	1.65	64	23.5078	4	0.18	0.16	25.3	16.2	23.9	23.5	1.3	9.8	100	19.2	22.8	19.6	23.5	0.5	14.4	100			25.3	16.2	23.9	25.3	23.5			19.2	22.8	19.6	19.2	23.5
24	---	male	20	168	1.68	64	22.6757	6	0.17	0.19	20.5	20.1	23.7	21.9	1.2	12.6	100	22.7	20.7	23.5	23	0.4	9.7	100			20.5	20.1	23.7	20.5	21.9			22.7	20.7	23.5	22.7	23
25	---	male	19	166	1.66	63	22.8625	4	0.2	0.2	25.5	16.6	14.1	27.3	2.3	14.2	100	16.3	16.5	20.8	25.3	0.6	20.5	100			25.5	16.6	14.1	25.5	27.3			16.3	16.5	20.8	16.3	25.3
26	---	male	19	171	1.71	69	23.597	3	0.26	0.22	25.1	15.9	22.2	24.9	1.1	10.8	100	18.8	22.8	16.7	24.2	0.4	17.1	100			25.1	15.9	22.2	25.1	24.9			18.8	22.8	16.7	18.8	24.2
27	---	male	21	171	1.71	66	22.571	3	0.2	0.21	22.1	13.3	21.4	27.2	1.4	14.6	100	21	17	23	24.4	1.3	13.3	100			22.1	13.3	21.4	22.1	27.2			21	17	23	21	24.4
28	---	male	20	174	1.74	71	23.4509	6	0.26	0.27	24.6	15.2	20.6	26.9	1	11.7	100	25.5	20.9	16.5	22.6	0.9	13.6	100			24.6	15.2	20.6	24.6	26.9			25.5	20.9	16.5	25.5	22.6
29	---	male	21	172	1.72	69	23.3234	6	0.2	0.22	21.8	12.4	26.4	28.7	1.2	9.5	100	24.7	19.8	19.5	23.1	1.9	11	100			21.8	12.4	26.4	21.8	28.7			24.7	19.8	19.5	24.7	23.1
30	---	male	21	171	1.71	68	23.255	3	0.22	0.21	27.6	21.9	12.6	25.7	2	10.2	100	21.7	22.5	16.2	22.6	1.4	15.6	100			27.6	21.9	12.6	27.6	25.7			21.7	22.5	16.2	21.7	22.6
31	---	male	20	168	1.68	66	23.3844	3	0.24	0.24	21.2	10.6	21.4	29	1.1	16.7	100	27.9	19	18.9	27	0.3	6.9	100			21.2	10.6	21.4	21.2	29			27.9	19	18.9	27.9	27
32	---	male	21	166	1.66	64	23.2254	6	0.2	0.22	26.8	16.2	18.3	18.8	1.6	18.3	100	27	15.6	14.2	24.6	1.2	17.4	100			26.8	16.2	18.3	26.8	18.8			27	15.6	14.2	27	24.6
33	---	male	21	168	1.68	64	22.6757	3	0.19	0.18	17.2	21.3	13.9	21.9	1.4	24.3	100	24.1	22.3	17.2	17.7	0.8	17.9	100			17.2	21.3	13.9	17.2	21.9			24.1	22.3	17.2	24.1	17.7
34	---	male	19	167	1.67	65	23.3067	4	0.2	0.23	26.7	21.2	15.2	25.3	1.5	10.1	100	23.4	19.3	14.2	24	1.3	17.8	100			26.7	21.2	15.2	26.7	25.3			23.4	19.3	14.2	23.4	24
35	---	male	20	169	1.69	68	23.8087	3	0.21	0.17	22.2	18	14.8	31	1.4	12.6	100	20	16	22	24.6	1	16.4	100			22.2	18	14.8	22.2	31			20	16	22	20	24.6
36	---	male	20	161	1.61	59	22.7615	3	0.21	0.2	25.5	19.9	20.8	20.5	1.1	12.2	100	23.8	18.3	20.3	26.2	1.5	9.9	100			25.5	19.9	20.8	25.5	20.5			23.8	18.3	20.3	23.8	26.2
37	---	male	21	169	1.69	66	23.1084	6	0.18	0.19	23.3	19.8	9.8	25.3	1.4	20.4	100	25.1	22.6	15.9	22.2	1.5	12.7	100			23.3	19.8	9.8	23.3	25.3			25.1	22.6	15.9	25.1	22.2
38	---	male	21	165	1.65	65	23.8751	4	0.17	0.2	20.6	21.1	16.7	26.1	1.7	13.8	100	25.5	16.3	17.4	24.2	1.1	15.5	100			20.6	21.1	16.7	20.6	26.1			25.5	16.3	17.4	25.5	24.2
39	---	male	19	165	1.65	61	22.4059	3	0.21	0.2	24.8	15	31.5	21.5	1.2	6	100	20.9	18	17.7	25.2	1.5	16.7	100			24.8	15	31.5	24.8	21.5			20.9	18	17.7	20.9	25.2
40	---	male	19	168	1.68	67	23.7387	3	0.22	0.19	23.9	21	15	25.2	1.4	13.5	100	22.4	17.6	16	29	1.5	13.5	100			23.9	21	15	23.9	25.2			22.4	17.6	16	22.4	29
41	---	male	20	164	1.64	63	23.4236	6	0.27	0.3	25.1	21.3	13.1	27.4	1.5	11.6	100	21.6	19.5	16.1	26.4	1	15.4	100			25.1	21.3	13.1	25.1	27.4			21.6	19.5	16.1	21.6	26.4
42	---	male	20	162	1.62	59	22.4813	3	0.24	0.3	24.3	16.3	16.3	29	1.7	12.4	100	21.1	11.9	20.2	25.4	2.4	19	100			24.3	16.3	16.3	24.3	29			21.1	11.9	20.2	21.1	25.4
43	---	male	21	166	1.66	63	22.8625	4	0.21	0.2	19.4	22.4	18.1	25.7	1.3	13.1	100	17.1	22.9	14.6	26.9	1.4	17.1	100			19.4	22.4	18.1	19.4	25.7			17.1	22.9	14.6	17.1	26.9
44	---	male	21	166	1.66	62	22.4996	3	0.23	0.22	23.5	19.3	20.8	18.5	2.2	15.7	100	27.2	17.9	16.3	23	1.5	14.1	100			23.5	19.3	20.8	23.5	18.5			27.2	17.9	16.3	27.2	23
45	---	male	21	171	1.71	68	23.255	3	0.19	0.2	24.8	23	18	19.8	1.9	12.5	100	19.6	22.9	19.8	23.8	1.6	12.3	100			24.8	23	18	24.8	19.8			19.6	22.9	19.8	19.6	23.8
46	---	male	20	158	1.58	59	23.634	3	0.19	0.21	18.5	16.5	28.7	14.8	3.6	17.9	100	20.9	23.2	14.8	29.3	2.8	9	100			18.5	16.5	28.7	18.5	14.8			20.9	23.2	14.8	20.9	29.3
47	---	male	19	166	1.66	60	21.7738	3	0.14	0.16	23.9	19	25.5	16.9	1.4	13.3	100	25.6	24.6	19.8	20.2	1.8	8	100			23.9	19	25.5	23.9	16.9			25.6	24.6	19.8	25.6	20.2
48	---	male	19	168	1.68	66	23.3844	3	0.18	0.22	26.3	23.6	18.7	17.4	1.9	12.1	100	19.8	17.2	20.5	22.9	0.5	19.1	100			26.3	23.6	18.7	26.3	17.4			19.8	17.2	20.5	19.8	22.9
49	---	male	20	167	1.67	65	23.3067	4	0.2	0.21	24.6	20.9	25.6	10.1	1.3	17.5	100	25.8	20.1	16.5	22.9	1.7	13	100			24.6	20.9	25.6	24.6	10.1			25.8	20.1	16.5	25.8	22.9
50	---	male	20	165	1.65	58	21.3039	5	0.14	0.2	25	15.7	28.7	11.9	1	17.7	100	25.7	21.6	15.5	19.6	1.6	16	100			25	15.7	28.7	25	11.9			25.7	21.6	15.5	25.7	19.6
51	---	male	21	161	1.61	59	22.7615	6	0.22	0.23	21.8	22.9	20.6	19.7	1.3	13.7	100	24.4	14.9	17.7	25.7	2.4	14.9	100			21.8	22.9	20.6	21.8	19.7			24.4	14.9	17.7	24.4	25.7
52	---	male	21	169	1.69	64	22.4082	3	0.23	0.19	22.2	21.8	18.4	24.7	2.2	10.7	100	22.9	25.5	15.2	16.6	1.4	18.4	100			22.2	21.8	18.4	22.2	24.7			22.9	25.5	15.2	22.9	16.6
53	---	male	19	166	1.66	61	22.1367	6	0.24	0.24	21	21.3	18.3	21	2	16.4	100	27	18.9	19.8	18.7	1.1	14.5	100			21	21.3	18.3	21	21			27	18.9	19.8	27	18.7
54	---	male	20	169	1.69	66	23.1084	3	0.23	0.2	18.6	17.6	19	21.3	1.7	21.8	100	24.9	19.6	20.2	23.8	1.3	10.2	100			18.6	17.6	19	18.6	21.3			24.9	19.6	20.2	24.9	23.8
55	---	male	19	165	1.65	65	23.8751	4	0.21	0.22	21.6	17.9	21.3	28.6	2.4	8.2	100	22.1	20.2	20.7	17.7	1.2	18.1	100			21.6	17.9	21.3	21.6	28.6			22.1	20.2	20.7	22.1	17.7
56	---	male	19	167	1.67	63	22.5896	3	0.23	0.2	28.3	18	23.1	16.6	1.2	12.8	100	28.6	16	22.3	20.1	1.4	11.6	100			28.3	18	23.1	28.3	16.6			28.6	16	22.3	28.6	20.1
57	---	male	21	173	1.73	71	23.7228	3	0.21	0.2	24.7	21.7	10.3	25.9	1.4	16	100	24.6	13.9	20.9	28.1	1.5	11	100			24.7	21.7	10.3	24.7	25.9			24.6	13.9	20.9	24.6	28.1
58	---	male	21	167	1.67	66	23.6652	4	0.25	0.23	22.8	21.7	15.6	20.9	1.5	17.5	100	27.5	22.2	13.7	22.1	1.6	12.9	100			22.8	21.7	15.6	22.8	20.9			27.5	22.2	13.7	27.5	22.1
59	---	male	20	166	1.66	65	23.5883	4	0.17	0.19	23.9	28.7	15.5	23.4	1.3	7.2	100	24.9	16	18	24.7	1.6	14.8	100			23.9	28.7	15.5	23.9	23.4			24.9	16	18	24.9	24.7
60	---	male	21	167	1.67	65	23.3067	3	0.22	0.22	28.3	20.7	20.7	15.6	2.9	11.8	100	29.4	19.8	20.6	13.8	1.9	14.5	100			28.3	20.7	20.7	28.3	15.6			29.4	19.8	20.6	29.4	13.8
61	---	male	20	168	1.68	62	21.9671	4	0.23	0.18	27.4	20.1	21.7	20.5	1.9	8.4	100	26.6	22.3	18.4	23.1	1.3	8.3	100			27.4	20.1	21.7	27.4	20.5			26.6	22.3	18.4	26.6	23.1
62	---	male	19	176	1.76	69	22.2753	4	0.21	0.31	21.4	21.8	18.2	22	1	15.6	100	23.4	30.9	15.8	18.5	1.5	9.9	100			21.4	21.8	18.2	21.4	22			23.4	30.9	15.8	23.4	18.5
63	---	male	21	170	1.7	67	23.1834	6	0.23	0.18	23.2	23.3	21.6	23.6	1.5	6.8	100	38.7	17.6	13.1	14.9	1	14.7	100			23.2	23.3	21.6	23.2	23.6			38.7	17.6	13.1	38.7	14.9
64	---	male	20	165	1.65	61	22.4059	3	0.21	0.26	20.1	25.9	19.1	23.2	0.9	10.8	100	22.4	18.2	18.8	28.6	1.4	10.6	100			20.1	25.9	19.1	20.1	23.2			22.4	18.2	18.8	22.4	28.6
65	---	male	21	171	1.71	68	23.255	6	0.21	0.21	28	21.6	15.8	21.8	1.1	11.7	100	25.7	22.3	17.5	21.6	0.7	12.2	100			28	21.6	15.8	28	21.8			25.7	22.3	17.5	25.7	21.6
66	---	male	20	163	1.63	63	23.7118	3	0.25	0.23	23	18.8	12	32.7	1.1	12.4	100	26.8	14	17.8	28	1.7	11.7	100			23	18.8	12	23	32.7			26.8	14	17.8	26.8	28
67	---	male	20	176	1.76	73	23.5666	4	0.25	0.19	36.4	18.3	14.1	16.8	1	13.4	100	27.5	19	17.7	18.7	1.6	15.5	100			36.4	18.3	14.1	36.4	16.8			27.5	19	17.7	27.5	18.7
68	---	male	21	174	1.74	69	22.7903	4	0.21	0.22	24.4	20.9	22.2	17.2	1.3	14	100	26.8	15	21.3	19.5	1.5	15.9	100			24.4	20.9	22.2	24.4	17.2			26.8	15	21.3	26.8	19.5
69	---	male	19	163	1.63	58	21.83	4	0.19	0.22	25.8	9.7	14.7	23.5	1.3	25	100	27.1	23.8	19.7	15.6	1.6	12.2	100			25.8	9.7	14.7	25.8	23.5			27.1	23.8	19.7	27.1	15.6
70	---	male	19	169	1.69	60	21.0077	5	0.21	0.16	23.2	18.3	22.3	19.3	1.2	15.7	100	22.6	12.3	21.9	24.6	1.7	16.9	100			23.2	18.3	22.3	23.2	19.3			22.6	12.3	21.9	22.6	24.6
71	---	male	19	168	1.68	64	22.6757	5	0.16	0.21	21.1	19.2	25.9	20.4	0.6	12.8	100	20.2	19.5	21.7	25.2	3.9	9.5	100			21.1	19.2	25.9	21.1	20.4			20.2	19.5	21.7	20.2	25.2
72	---	male	21	174	1.74	70	23.1206	5	0.21	0.15	20.1	22.5	27.3	18.3	0.3	11.5	100	23.9	17.2	25.9	21.2	1	10.8	100			20.1	22.5	27.3	20.1	18.3			23.9	17.2	25.9	23.9	21.2
73	---	male	20	173	1.73	68	22.7204	4	0.25	0.21	23	13.1	32.7	21.2	0.3	9.7	100	20.2	24.6	21.4	22.6	1	10.2	100			23	13.1	32.7	23	21.2			20.2	24.6	21.4	20.2	22.6
74	---	male	20	162	1.62	62	23.6244	5	0.2	0.18	14.6	21	28.4	23.1	1.2	11.7	100	24	21	22.2	17.7	1.4	13.7	100			14.6	21	28.4	14.6	23.1			24	21	22.2	24	17.7
75	---	male	20	164	1.64	63	23.4236	5	0.18	0.18	22.8	23	21.3	21.6	1.5	9.8	100	21.6	21.7	23	23	1.8	8.9	100			22.8	23	21.3	22.8	21.6			21.6	21.7	23	21.6	23
76	---	male	21	162	1.62	58	22.1003	6	0.13	0.13	20.4	33.5	23.5	15	1.4	6.2	100	16.6	10.3	20.1	35.4	1.6	16	100			20.4	33.5	23.5	20.4	15			16.6	10.3	20.1	16.6	35.4
77	---	male	21	169	1.69	60	21.0077	5	0.2	0.16	25.2	21.6	21.6	11.9	0.7	19	100	26.4	20.7	20.8	18.7	1.5	11.9	100			25.2	21.6	21.6	25.2	11.9			26.4	20.7	20.8	26.4	18.7
																											21.1	0.6	13.4	23.6	0.6			21.7	0.7	17.5	25	0.7
		average	20.0779	167.429	1.67429	64.3377	22.9322	4.41558	0.212338	0.21	23.126	20.3052	19.4727	22.5506	1.31169	13.2338	100	23.3143	20.4818	19.0701	21.7961	1.36753	13.9701	100			24.1	0.4	16.4	20.1	0.4			17	2.1	18.6	21.5	2.1
		standard deviation	0.79084	4.36622	0.0436622	4.03475	0.702917	1.17373	0.0331621	0.0356518	3.36626	3.95264	4.93888	4.65071	0.82318	4.10101	8.15048e-15	3.53038	4.28325	3.21911	4.29217	0.568341	3.54524	7.98581e-15			19.3	0.4	17.9	25.9	0.4			20.5	0.8	19.5	25	0.8
																											25	0.3	15.3	23	0.3			22.4	1.5	11.4	19.4	1.5
																											23.1	0.8	12.1	21.2	0.8			16.2	0.9	11.7	28.2	0.9
																											20.6	0.5	12.7	25.2	0.5			14.7	1.1	9.2	28.7	1.1
																											16.7	1.2	6.6	21.6	1.2			25.7	1.3	19.4	21.4	1.3
																											27.9	0.2	5.9	27.4	0.2			17.2	0.7	7.7	24.7	0.7
																											23.9	0.5	14.3	17.9	0.5			13.6	0.8	8.4	33.2	0.8
																											20.1	1.7	19.2	21.3	1.7			16.2	2.3	19.4	18.6	2.3
																											26.6	0.4	19.1	22.6	0.4			11.3	1	20.8	32	1
																											24.3	1.6	12.3	20.9	1.6			21.4	1.2	17	17.7	1.2
																											20.9	0.3	11.2	23.4	0.3			19.6	1.1	11.3	24.3	1.1
																											22.2	0.4	16.9	21.1	0.4			22.6	1.2	13.8	21.1	1.2
																											21.9	1.4	14	18.8	1.4			21	2	16.1	22.4	2
																											27.4	0.4	12.5	17.2	0.4			22	1	10	22.5	1
																											30.8	0.4	9.4	24.6	0.4			18	1.2	14.1	18.9	1.2
																											21.7	6	3.9	27.3	6			18.9	1.6	12.1	25	1.6
																											22.1	0.5	12.9	19.6	0.5			19.7	1.6	19.1	17.2	1.6
																											27.7	1.5	8.3	23.9	1.5			20.2	1	16.9	20.1	1
																											24.4	1.3	17	16.4	1.3			13.2	2.2	18.4	18.8	2.2
																											32.6	0.9	12	21.9	0.9			23.2	1	10.6	24.2	1
																											23.5	1.3	9.8	16.2	1.3			23.5	0.5	14.4	22.8	0.5
																											21.9	1.2	12.6	20.1	1.2			23	0.4	9.7	20.7	0.4
																											27.3	2.3	14.2	16.6	2.3			25.3	0.6	20.5	16.5	0.6
																											24.9	1.1	10.8	15.9	1.1			24.2	0.4	17.1	22.8	0.4
																											27.2	1.4	14.6	13.3	1.4			24.4	1.3	13.3	17	1.3
																											26.9	1	11.7	15.2	1			22.6	0.9	13.6	20.9	0.9
																											28.7	1.2	9.5	12.4	1.2			23.1	1.9	11	19.8	1.9
																											25.7	2	10.2	21.9	2			22.6	1.4	15.6	22.5	1.4
																											29	1.1	16.7	10.6	1.1			27	0.3	6.9	19	0.3
																											18.8	1.6	18.3	16.2	1.6			24.6	1.2	17.4	15.6	1.2
																											21.9	1.4	24.3	21.3	1.4			17.7	0.8	17.9	22.3	0.8
																											25.3	1.5	10.1	21.2	1.5			24	1.3	17.8	19.3	1.3
																											31	1.4	12.6	18	1.4			24.6	1	16.4	16	1
																											20.5	1.1	12.2	19.9	1.1			26.2	1.5	9.9	18.3	1.5
																											25.3	1.4	20.4	19.8	1.4			22.2	1.5	12.7	22.6	1.5
																											26.1	1.7	13.8	21.1	1.7			24.2	1.1	15.5	16.3	1.1
																											21.5	1.2	6	15	1.2			25.2	1.5	16.7	18	1.5
																											25.2	1.4	13.5	21	1.4			29	1.5	13.5	17.6	1.5
																											27.4	1.5	11.6	21.3	1.5			26.4	1	15.4	19.5	1
																											29	1.7	12.4	16.3	1.7			25.4	2.4	19	11.9	2.4
																											25.7	1.3	13.1	22.4	1.3			26.9	1.4	17.1	22.9	1.4
																											18.5	2.2	15.7	19.3	2.2			23	1.5	14.1	17.9	1.5
																											19.8	1.9	12.5	23	1.9			23.8	1.6	12.3	22.9	1.6
																											14.8	3.6	17.9	16.5	3.6			29.3	2.8	9	23.2	2.8
																											16.9	1.4	13.3	19	1.4			20.2	1.8	8	24.6	1.8
																											17.4	1.9	12.1	23.6	1.9			22.9	0.5	19.1	17.2	0.5
																											10.1	1.3	17.5	20.9	1.3			22.9	1.7	13	20.1	1.7
																											11.9	1	17.7	15.7	1			19.6	1.6	16	21.6	1.6
																											19.7	1.3	13.7	22.9	1.3			25.7	2.4	14.9	14.9	2.4
																											24.7	2.2	10.7	21.8	2.2			16.6	1.4	18.4	25.5	1.4
																											21	2	16.4	21.3	2			18.7	1.1	14.5	18.9	1.1
																											21.3	1.7	21.8	17.6	1.7			23.8	1.3	10.2	19.6	1.3
																											28.6	2.4	8.2	17.9	2.4			17.7	1.2	18.1	20.2	1.2
																											16.6	1.2	12.8	18	1.2			20.1	1.4	11.6	16	1.4
																											25.9	1.4	16	21.7	1.4			28.1	1.5	11	13.9	1.5
																											20.9	1.5	17.5	21.7	1.5			22.1	1.6	12.9	22.2	1.6
																											23.4	1.3	7.2	28.7	1.3			24.7	1.6	14.8	16	1.6
																											15.6	2.9	11.8	20.7	2.9			13.8	1.9	14.5	19.8	1.9
																											20.5	1.9	8.4	20.1	1.9			23.1	1.3	8.3	22.3	1.3
																											22	1	15.6	21.8	1			18.5	1.5	9.9	30.9	1.5
																											23.6	1.5	6.8	23.3	1.5			14.9	1	14.7	17.6	1
																											23.2	0.9	10.8	25.9	0.9			28.6	1.4	10.6	18.2	1.4
																											21.8	1.1	11.7	21.6	1.1			21.6	0.7	12.2	22.3	0.7
																											32.7	1.1	12.4	18.8	1.1			28	1.7	11.7	14	1.7
																											16.8	1	13.4	18.3	1			18.7	1.6	15.5	19	1.6
																											17.2	1.3	14	20.9	1.3			19.5	1.5	15.9	15	1.5
																											23.5	1.3	25	9.7	1.3			15.6	1.6	12.2	23.8	1.6
																											19.3	1.2	15.7	18.3	1.2			24.6	1.7	16.9	12.3	1.7
																											20.4	0.6	12.8	19.2	0.6			25.2	3.9	9.5	19.5	3.9
																											18.3	0.3	11.5	22.5	0.3			21.2	1	10.8	17.2	1
																											21.2	0.3	9.7	13.1	0.3			22.6	1	10.2	24.6	1
																											23.1	1.2	11.7	21	1.2			17.7	1.4	13.7	21	1.4
																											21.6	1.5	9.8	23	1.5			23	1.8	8.9	21.7	1.8
																											15	1.4	6.2	33.5	1.4			35.4	1.6	16	10.3	1.6
																											11.9	0.7	19	21.6	0.7			18.7	1.5	11.9	20.7	1.5
																														15.8	13.4						20.5	17.5
																														15.2	16.4						18.8	18.6
																														15.1	17.9						12.2	19.5
																														20.1	15.3						22.2	11.4
																														21.1	12.1						19.6	11.7
																														14.5	12.7						22.4	9.2
																														30.7	6.6						10.9	19.4
																														19.6	5.9						29.2	7.7
																														15.3	14.3						24.6	8.4
																														14.8	19.2						19.4	19.4
																														13.9	19.1						16.1	20.8
																														20.1	12.3						22	17
																														17.7	11.2						17.6	11.3
																														18.2	16.9						19.8	13.8
																														19.6	14						15.4	16.1
																														21.4	12.5						20.9	10
																														16.5	9.4						21.2	14.1
																														17.9	3.9						22.7	12.1
																														21.9	12.9						20	19.1
																														21.3	8.3						20.5	16.9
																														14.6	17						22.9	18.4
																														13.1	12						19.6	10.6
																														23.9	9.8						19.6	14.4
																														23.7	12.6						23.5	9.7
																														14.1	14.2						20.8	20.5
																														22.2	10.8						16.7	17.1
																														21.4	14.6						23	13.3
																														20.6	11.7						16.5	13.6
																														26.4	9.5						19.5	11
																														12.6	10.2						16.2	15.6
																														21.4	16.7						18.9	6.9
																														18.3	18.3						14.2	17.4
																														13.9	24.3						17.2	17.9
																														15.2	10.1						14.2	17.8
																														14.8	12.6						22	16.4
																														20.8	12.2						20.3	9.9
																														9.8	20.4						15.9	12.7
																														16.7	13.8						17.4	15.5
																														31.5	6						17.7	16.7
																														15	13.5						16	13.5
																														13.1	11.6						16.1	15.4
																														16.3	12.4						20.2	19
																														18.1	13.1						14.6	17.1
																														20.8	15.7						16.3	14.1
																														18	12.5						19.8	12.3
																														28.7	17.9						14.8	9
																														25.5	13.3						19.8	8
																														18.7	12.1						20.5	19.1
																														25.6	17.5						16.5	13
																														28.7	17.7						15.5	16
																														20.6	13.7						17.7	14.9
																														18.4	10.7						15.2	18.4
																														18.3	16.4						19.8	14.5
																														19	21.8						20.2	10.2
																														21.3	8.2						20.7	18.1
																														23.1	12.8						22.3	11.6
																														10.3	16						20.9	11
																														15.6	17.5						13.7	12.9
																														15.5	7.2						18	14.8
																														20.7	11.8						20.6	14.5
																														21.7	8.4						18.4	8.3
																														18.2	15.6						15.8	9.9
																														21.6	6.8						13.1	14.7
																														19.1	10.8						18.8	10.6
																														15.8	11.7						17.5	12.2
																														12	12.4						17.8	11.7
																														14.1	13.4						17.7	15.5
																														22.2	14						21.3	15.9
																														14.7	25						19.7	12.2
																														22.3	15.7						21.9	16.9
																														25.9	12.8						21.7	9.5
																														27.3	11.5						25.9	10.8
																														32.7	9.7						21.4	10.2
																														28.4	11.7						22.2	13.7
																														21.3	9.8						23	8.9
																														23.5	6.2						20.1	16
																														21.6	19						20.8	11.9

## Sheet: Elite (static)
Anthropometric characteristics of elite group									Arch index		Centers of gravity			Plantar load distribution (left foot)							Plantar load distribution (right foot)							Rearfoot posture			Plantar load distribution (left foot)							Plantar load distribution (right foot)
NO.	Name	Gender	Age	Height (cm)	Height (m)	Weight (kg)	BMI	Years of experience	left foot	right foot	left foot	right foot	total	lateral metatarsal	lateral longitudinal arch	lateral heel	medial metatarsal	medial longitudinal arch	medial heel	total	lateral metatarsal	lateral longitudinal arch	lateral heel	medial metatarsal	medial longitudinal arch	medial heel	total	left foot	right foot		forefoot region	midfoot region	rearfoot region	lateral region	medial region			forefoot region	midfoot region	rearfoot region	lateral region	medial region
1	---	male	19	171	1.71	63	21.5451	11	0.3	0.32	47.9	52.1	100	24.5	23.5	16.1	26.7	0.9	8.3	100	33.6	17.8	18.6	9.3	0.866	19.834	100	-2.3	-2.4		24.5	23.5	16.1	24.5	26.7			33.6	17.8	18.6	33.6	9.3
2	---	male	19	169	1.69	65	22.7583	8	0.26	0.29	50.4	49.6	100	28.4	26.7	12.1	26.6	0.8	5.4	100	33.9	21	14.6	19.2	0.766	10.534	100	2.1	2.1		28.4	26.7	12.1	28.4	26.6			33.9	21	14.6	33.9	19.2
3	---	male	18	167	1.67	66	23.6652	12	0.31	0.29	51.2	48.8	100	23.4	21.4	16.7	29.5	0.8	8.2	100	31.4	15.7	19.2	22.1	0.766	10.834	100	5.3	5.3		23.4	21.4	16.7	23.4	29.5			31.4	15.7	19.2	31.4	22.1
4	---	male	19	168	1.68	64	22.6757	10	0.27	0.33	50.6	49.4	100	27.4	20.1	15.3	30	0.2	7	100	36.2	14.4	17.8	22.6	0.166	8.834	100	4.5	4.4		27.4	20.1	15.3	27.4	30			36.2	14.4	17.8	36.2	22.6
5	---	male	19	170	1.7	65	22.4913	9	0.04	0.09	47	53	100	26.4	20.4	16.5	28.4	1	7.3	100	30.8	15.7	19	21	0.966	12.534	100	1.6	1.6		26.4	20.4	16.5	26.4	28.4			30.8	15.7	19	30.8	21
6	---	male	19	174	1.74	68	22.46	12	0.23	0.3	41.5	58.5	100	26.6	23.7	13.5	28.1	1	7.1	100	33.6	17.4	16.33	20.7	0.966	11	99.996	-2.6	-2.6		26.6	23.7	13.5	26.6	28.1			33.6	17.4	16.33	33.6	20.7
7	---	male	19	178	1.78	74	23.3556	11	0.31	0.3	49.4	50.6	100	27.4	19.3	14.4	29.32	1.56	8.02	100	32.4	13.6	15.3	28.92	0.526	9.254	100	6.7	6.7		27.4	19.3	14.4	27.4	29.32			32.4	13.6	15.3	32.4	28.92
8	---	male	20	187	1.87	80	22.8774	10	0.27	0.33	48.2	51.8	100	28.4	18.1	15.7	31.3	0.5	6	100	30.3	18.1	12.6	29.9	0.466	8.634	100	4.6	4.3		28.4	18.1	15.7	28.4	31.3			30.3	18.1	12.6	30.3	29.9
9	---	male	20	176	1.76	70	22.5981	12	0.09	0.1	54.3	45.7	100	30.3	22.1	19.4	18.2	0.9	9.1	100	36.6	19.8	14.3	16.8	1.79	10.71	100	1	-1		30.3	22.1	19.4	30.3	18.2			36.6	19.8	14.3	36.6	16.8
10	---	male	19	178	1.78	75	23.6713	11	0.16	0.22	53.2	46.8	100	30.5	21.5	17.4	25.61	0.9	4.09	100	28.9	19.8	14.3	24.21	1.79	11	100	-1	-1.3		30.5	21.5	17.4	30.5	25.61			28.9	19.8	14.3	28.9	24.21
11	---	male	19	185	1.85	76	22.206	10	0.24	0.27	52.8	47.2	100	38.4	21.6	8.4	20	1	10.6	100	36.4	20.8	15.3	24.6	0.89	2.01	100	1.4	1.5		38.4	21.6	8.4	38.4	20			36.4	20.8	15.3	36.4	24.6
12	---	male	20	181	1.81	72	21.9774	8	0.25	0.21	57.2	42.8	100	27.3	19.4	17.4	28.8	1	6.1	100	26.4	19.8	21.5	23	1.79	7.51	100	-3.6	-3.5		27.3	19.4	17.4	27.3	28.8			26.4	19.8	21.5	26.4	23
13	---	male	20	174	1.74	67	22.1297	12	0.21	0.25	48	52	100	28.6	21.3	8.4	24.2	0.8	16.7	100	23.1	20.8	22.5	26.3	1.69	5.61	100	6.4	6.5		28.6	21.3	8.4	28.6	24.2			23.1	20.8	22.5	23.1	26.3
14	---	male	20	176	1.76	71	22.921	10	0.32	0.31	47.3	52.7	100	28.3	18.5	18.4	27.9	1	5.9	100	33.4	19.8	17.5	20	0.89	8.41	100	5.3	5		28.3	18.5	18.4	28.3	27.9			33.4	19.8	17.5	33.4	20
15	---	male	20	181	1.81	74	22.5878	9	0.25	0.21	49.4	50.6	100	31.2	21.3	18.4	20.3	0.4	8.4	100	28.4	20.8	22.5	22.4	1.29	4.61	100	1.4	1.3		31.2	21.3	18.4	31.2	20.3			28.4	20.8	22.5	28.4	22.4
16	---	male	20	176	1.76	70	22.5981	11	0.1	0.16	53.8	46.2	100	28.3	19.4	16.4	25.4	0.9	9.6	100	31.4	20.8	20.5	13.28	1.79	12.23	100	4.3	4.3		28.3	19.4	16.4	28.3	25.4			31.4	20.8	20.5	31.4	13.28
17	---	male	19	167	1.67	63	22.5896	10	0.23	0.23	53	47	100	27.3	22.8	9.4	27.7	0.04	12.76	100	30.3	21.8	18	19.58	0.22	10.1	100	5.3	5.2		27.3	22.8	9.4	27.3	27.7			30.3	21.8	18	30.3	19.58
18	---	male	21	173	1.73	65	21.7181	9	0.24	0.28	48.3	51.7	100	26.4	18.3	19.7	26.3	0.2	9.1	100	26.4	18.1	14.3	30.78	0.86	9.56	100	6.3	6.3		26.4	18.3	19.7	26.4	26.3			26.4	18.1	14.3	26.4	30.78
19	---	male	22	180	1.8	74	22.8395	12	0.13	0.13	50.4	49.6	100	26.8	18.4	18.3	27.8	0.28	8.42	100	32.8	20.7	16.9	22.28	0.94	6.38	100	2.4	2.7		26.8	18.4	18.3	26.8	27.8			32.8	20.7	16.9	32.8	22.28
20	---	male	22	183	1.83	76	22.694	11	0.02	0.03	48.7	51.3	100	29.3	25.1	16.4	19.6	0.8	8.8	100	30.4	17.6	15	24.08	1.46	11.46	100	3.5	3.6		29.3	25.1	16.4	29.3	19.6			30.4	17.6	15	30.4	24.08
21	---	male	19	168	1.68	65	23.03	9	0.18	0.18	44.2	55.8	100	28.3	21.1	16.7	23.3	1.2	9.4	100	25.4	15.9	20	28.78	0.86	9.06	100	1.5	1.3		28.3	21.1	16.7	28.3	23.3			25.4	15.9	20	25.4	28.78
22	---	male	21	170	1.7	68	23.5294	7	0.23	0.2	50.5	49.5	100	23.2	25.3	21.2	18.9	0.3	11.1	100	30.3	20.1	14.5	23.38	0.96	10.76	100	1.6	1		23.2	25.3	21.2	23.2	18.9			30.3	20.1	14.5	30.3	23.38
23	---	male	20	168	1.68	60	21.2585	7	0.25	0.26	53.5	46.5	100	21.9	19.3	20.5	30.7	0.6	7	100	30	14.1	23.8	25.18	1.26	5.66	100	3.2	3.3		21.9	19.3	20.5	21.9	30.7			30	14.1	23.8	30	25.18
24	---	male	20	167	1.67	66	23.6652	11	0.26	0.23	57.6	42.4	100	29	18.2	16.4	31.76	0.51	4.13	100	31.1	13	19.7	27.24	0.17	8.79	100	2.4	2.4		29	18.2	16.4	29	31.76			31.1	13	19.7	31.1	27.24
25	---	male	21	181	1.81	74	22.5878	9	0.23	0.21	55.5	44.5	100	33.7	31.4	15.8	12.1	1	6	100	30.8	16.2	19.1	20.28	1.66	11.96	100	1.7	1.8		33.7	31.4	15.8	33.7	12.1			30.8	16.2	19.1	30.8	20.28
26	---	male	19	167	1.67	66	23.6652	10	0.23	0.22	54.4	45.6	100	31.4	18.5	13.7	30.43	0.4	5.57	100	28.5	13.3	17	28.61	1.06	11.53	100	3.6	3.7		31.4	18.5	13.7	31.4	30.43			28.5	13.3	17	28.5	28.61
27	---	male	20	168	1.68	64	22.6757	11	0.25	0.21	46	54	100	27.3	21.7	14.3	29.45	1.04	6.21	100	28.4	19.5	16.6	20.85	0.7	13.95	100	3	3		27.3	21.7	14.3	27.3	29.45			28.4	19.5	16.6	28.4	20.85
28	---	male	21	170	1.7	67	23.1834	9	0.26	0.28	44.8	55.2	100	32.6	22.3	16.7	17.23	1.17	10	100	30.8	17.1	11.8	19.63	1.83	18.84	100	1.5	1.5		32.6	22.3	16.7	32.6	17.23			30.8	17.1	11.8	30.8	19.63
29	---	male	20	168	1.68	64	22.6757	12	0.3	0.3	45.4	54.6	100	31.3	19.4	18.27	24.36	1.56	5.11	100	29.5	16.2	13.37	26.76	0.22	13.95	100	5.3	5.3		31.3	19.4	18.27	31.3	24.36			29.5	16.2	13.37	29.5	26.76
30	---	male	19	180	1.8	75	23.1481	10	0.25	0.26	46.6	53.4	100	25.2	21.3	16.54	27.43	1.07	8.46	100	28.4	16.1	11.64	32.37	1.73	9.76	100	3.2	3.2		25.2	21.3	16.54	25.2	27.43			28.4	16.1	11.64	28.4	32.37
31	---	male	20	168	1.68	64	22.6757	11	0.32	0.3	51.7	48.3	100	28.3	18.3	20.9	22.43	0.03	10.04	100	26.5	13.1	9	37.37	0.69	13.34	100	1.4	1.4		28.3	18.3	20.9	28.3	22.43			26.5	13.1	9	26.5	37.37
32	---	male	20	177	1.77	70	22.3435	9	0.25	0.26	52.4	47.6	100	28.1	17.5	19.3	18.92	1.07	15.11	100	26.3	17.3	19.4	23.86	1.73	11.41	100	4.3	4.3		28.1	17.5	19.3	28.1	18.92			26.3	17.3	19.4	26.3	23.86
33	---	male	20	173	1.73	69	23.0546	11	0.32	0.31	62.4	37.6	100	32.1	18.5	15.3	16.32	1	16.78	100	30.3	13.3	20.4	21.26	1.66	13.08	100	3.2	3.2		32.1	18.5	15.3	32.1	16.32			30.3	13.3	20.4	30.3	21.26
34	---	male	20	172	1.72	66	22.3094	12	0.32	0.3	58	42	100	31.3	21.3	16.8	24.32	1	5.28	100	29.5	16.1	19.9	27.36	1.66	5.48	100	2.1	2.1		31.3	21.3	16.8	31.3	24.32			29.5	16.1	19.9	29.5	27.36
35	---	male	20	181	1.81	70	21.3669	10	0.17	0.2	54.7	45.3	100	30.2	18.4	19.2	21.8	1.34	9.06	100	28.4	14.2	22.3	24.84	1	9.26	100	2	1.9		30.2	18.4	19.2	30.2	21.8			28.4	14.2	22.3	28.4	24.84
36	---	male	19	173	1.73	71	23.7228	8	0.27	0.27	55.8	44.2	100	22.4	18.3	15.3	32.5	1.32	10.18	100	30.6	24.7	18.4	20.54	0.98	4.78	100	4.3	4.3		22.4	18.3	15.3	22.4	32.5			30.6	24.7	18.4	30.6	20.54
37	---	male	21	169	1.69	63	22.0581	9	0.23	0.22	46.5	53.5	100	29.9	20.1	17.76	21.41	0.78	10.05	100	26.2	27.5	20.86	17.45	0.44	7.55	100	3.4	3.3		29.9	20.1	17.76	29.9	21.41			26.2	27.5	20.86	26.2	17.45
38	---	male	20	168	1.68	62	21.9671	12	0.3	0.3	40.4	59.6	100	32.3	13.6	9.43	27.03	0.61	17.03	100	31.6	20	22.53	21.07	0.27	4.53	100	1.4	1.4		32.3	13.6	9.43	32.3	27.03			31.6	20	22.53	31.6	21.07
39	---	male	21	176	1.76	60	19.3698	10	0.26	0.28	46.2	53.8	100	29.3	25.1	18.33	20.84	0.78	5.65	100	32.6	20.4	21.03	18.94	0.721	6.309	100	2.3	2.1		29.3	25.1	18.33	29.3	20.84			32.6	20.4	21.03	32.6	18.94
40	---	male	19	180	1.8	67	20.679	11	0.23	0.2	43.6	56.4	100	32.4	21.4	18.4	19.43	0.67	7.7	100	30.1	16.7	21.1	22.53	0.611	8.959	100	1.4	1.5		32.4	21.4	18.4	32.4	19.43			30.1	16.7	21.1	30.1	22.53
41	---	male	19	175	1.75	70	22.8571	8	0.22	0.2	41.5	58.5	100	30.3	18.3	18.05	18.13	0.04	15.18	100	33	18.6	20.75	21.23	0.09	6.33	100	4.3	4.3		30.3	18.3	18.05	30.3	18.13			33	18.6	20.75	33	21.23
42	---	male	20	167	1.67	65	23.3067	11	0.17	0.19	40.3	59.7	100	30.7	15.8	22.71	23.43	0.09	7.27	100	33.4	21.1	20.41	16.53	0.14	8.42	100	4	4		30.7	15.8	22.71	30.7	23.43			33.4	21.1	20.41	33.4	16.53
43	---	male	20	172	1.72	69	23.3234	7	0.22	0.22	52.4	47.6	100	31.3	20.3	17.37	17.32	0.16	13.55	100	39	15.6	20.07	17.42	0.21	7.7	100	3.6	3.6		31.3	20.3	17.37	31.3	17.32			39	15.6	20.07	39	17.42
44	---	male	19	169	1.69	58	20.3074	12	0.24	0.16	52	48	100	30.7	23.7	14.3	17.25	0.05	14	100	28.4	19	17	20.35	0.1	15.15	100	3.3	3.3		30.7	23.7	14.3	30.7	17.25			28.4	19	17	28.4	20.35
45	---	male	20	167	1.67	57	20.4382	12	0.21	0.26	48	52	100	32.4	19.8	14.3	21.32	1.09	11.09	100	30.1	21.9	10.2	27.72	1.14	8.94	100	4.5	4.3		32.4	19.8	14.3	32.4	21.32			30.1	21.9	10.2	30.1	27.72
46	---	male	21	169	1.69	64	22.4082	9	0.23	0.23	54.8	45.2	100	24.2	19.3	8.54	29.83	0.61	17.52	100	29.4	25.4	14.44	22.23	0.66	7.87	100	2.5	2.1		24.2	19.3	8.54	24.2	29.83			29.4	25.4	14.44	29.4	22.23
47	---	male	19	169	1.69	64	22.4082	8	0.19	0.2	52	48	100	24.1	20.1	17.3	25.43	0.13	12.94	100	34.3	22.2	13.2	18.83	0.225	11.245	100	6.4	6.5		24.1	20.1	17.3	24.1	25.43			34.3	22.2	13.2	34.3	18.83
48	---	male	20	167	1.67	58	20.7967	12	0.1	0.21	48.5	51.5	100	33.6	21.5	19	18.43	1.34	6.13	100	28.8	27.6	14.9	20.83	1.435	6.435	100	4.3	4.3		33.6	21.5	19	33.6	18.43			28.8	27.6	14.9	28.8	20.83
49	---	male	20	170	1.7	63	21.7993	10	0.25	0.19	49.8	50.2	100	33.7	21.4	17.22	20.93	1.43	5.32	100	32.9	27.5	13.12	16.33	1.525	8.625	100	2.5	2.5		33.7	21.4	17.22	33.7	20.93			32.9	27.5	13.12	32.9	16.33
50	---	male	20	167	1.67	57	20.4382	9	0.24	0.19	51.9	48.1	100	24.8	24.2	6.84	30.33	1.54	12.29	100	30	27.3	12.74	18.93	1.635	9.395	100	5.3	5.4		24.8	24.2	6.84	24.8	30.33			30	27.3	12.74	30	18.93
51	---	male	20	180	1.8	75	23.1481	8	0.3	0.32	54.5	45.5	100	26.2	24.4	16.34	23.13	1.78	8.15	100	28.4	27.5	12.24	21.73	1.875	8.255	100	4.3	4.3		26.2	24.4	16.34	26.2	23.13			28.4	27.5	12.24	28.4	21.73
52	---	male	21	172	1.72	70	23.6614	10	0.32	0.32	50.8	49.2	100	29.7	11.4	17.22	35.45	0.23	6	100	26.1	24.5	13.12	24.05	0.325	11.905	100	3.5	3.5		29.7	11.4	17.22	29.7	35.45			26.1	24.5	13.12	26.1	24.05
53	---	male	21	177	1.77	72	22.9819	8	0.19	0.21	47.9	52.1	100	31.4	18.3	16.84	18	0.31	15.15	100	33.8	21.4	21.74	16.6	0.405	6.055	100	2.1	2.1		31.4	18.3	16.84	31.4	18			33.8	21.4	21.74	33.8	16.6
54	---	male	20	168	1.68	62	21.9671	11	0.2	0.2	46.6	53.4	100	23.8	21.7	16.46	25.32	0.4	12.32	100	30.2	19.8	21.36	23.92	0.495	4.225	100	-3.2	-3		23.8	21.7	16.46	23.8	25.32			30.2	19.8	21.36	30.2	23.92
55	---	male	21	174	1.74	67	22.1297	12	0.18	0.19	45.3	54.7	100	31.3	12.9	11.34	26.29	0.13	18.04	100	33.7	16	21.24	24.89	0.225	3.945	100	1.6	1.6		31.3	12.9	11.34	31.3	26.29			33.7	16	21.24	33.7	24.89
56	---	male	21	178	1.78	73	23.04	12	0.23	0.23	52.7	47.3	100	26.3	25.3	19.54	19.43	1.34	8.09	100	31.7	23.4	20.33	19.43	1.2737	3.8663	100	2.4	2.4		26.3	25.3	19.54	26.3	19.43			31.7	23.4	20.33	31.7	19.43
57	---	male	20	169	1.69	56	19.6072	9	0.13	0.13	50.8	49.2	100	27.3	23.4	18.43	21.5	1.31	8.06	100	33.7	25.5	22.4	11.5	1.2437	5.6563	100	4.3	4.4		27.3	23.4	18.43	27.3	21.5			33.7	25.5	22.4	33.7	11.5
58	---	male	20	174	1.74	71	23.4509	9	0.11	0.02	45.5	54.5	100	25.2	25.1	18.11	23.49	1.42	6.68	100	36.6	23.2	14.39	18.49	1.3537	5.9663	100	5.3	5.4		25.2	25.1	18.11	25.2	23.49			36.6	23.2	14.39	36.6	18.49
59	---	male	19	179	1.79	75	23.4075	12	0.27	0.21	47.6	52.4	100	32.6	21.3	16.55	15.45	1.44	12.66	100	29	23.4	16.35	21.45	1.3737	8.4263	100	5.3	5.3		32.6	21.3	16.55	32.6	15.45			29	23.4	16.35	29	21.45
60	---	male	21	174	1.74	69	22.7903	12	0.2	0.2	51.1	48.9	100	28.9	16.1	17.45	27.58	0.09	9.88	100	35.3	18.2	15.85	24.97	0.21	5.47	100	3.7	3.7		28.9	16.1	17.45	28.9	27.58			35.3	18.2	15.85	35.3	24.97
61	---	male	20	170	1.7	63	21.7993	8	0.19	0.23	51.3	48.7	100	31	22.8	17.3	20.01	0.21	8.68	100	32.4	24.3	15.7	18.82	0.1437	8.6363	100	5.4	5.4		31	22.8	17.3	31	20.01			32.4	24.3	15.7	32.4	18.82
62	---	male	21	173	1.73	67	22.3863	12	0.31	0.27	52.4	47.6	100	20.1	23.5	18.8	28	0.47	9.13	100	36.5	20	17.2	16.32	0.59	9.39	100	1.7	1.8		20.1	23.5	18.8	20.1	28			36.5	20	17.2	36.5	16.32
63	---	male	20	177	1.77	70	22.3435	8	0.06	0.07	49.7	50.3	100	29.9	15.2	21.6	27.54	0.21	5.55	100	26.3	21.7	20	22.12	0.33	9.55	100	2.1	2.1		29.9	15.2	21.6	29.9	27.54			26.3	21.7	20	26.3	22.12
64	---	male	22	168	1.68	65	23.03	9	0.13	0.21	60.6	39.4	100	29.1	25.3	18.55	16.6	1.32	9.13	100	35.5	21.8	16.95	16.07	1.44	8.24	100	3.5	3.7		29.1	25.3	18.55	29.1	16.6			35.5	21.8	16.95	35.5	16.07
65	---	male	20	172	1.72	63	21.2953	12	0.24	0.21	52.9	47.1	100	31.2	18.5	16.7	24	0.46	9.14	100	37.6	15	15.1	25.56	0.58	6.16	100	1.5	1.4		31.2	18.5	16.7	31.2	24			37.6	15	15.1	37.6	25.56
66	---	male	21	178	1.78	73	23.04	8	0.19	0.09	47	53	100	32.5	21.4	17.4	20	0.7	8	100	31.9	19.1	15.8	21.56	0.622	11.018	100	2.5	2.5		32.5	21.4	17.4	32.5	20			31.9	19.1	15.8	31.9	21.56
67	---	male	20	176	1.76	70	22.5981	9	0.32	0.3	48	52	100	28.3	25.3	18.4	21.34	1.54	5.12	100	24.7	23	15.24	19.9	1.462	15.698	100	2.4	2.6		28.3	25.3	18.4	28.3	21.34			24.7	23	15.24	24.7	19.9
68	---	male	21	179	1.79	74	23.0954	8	0.05	0.19	43.8	56.2	100	31	21.4	16.4	24	1	6.2	100	35.2	19.1	17.9	19.56	0.922	7.318	100	-1.5	-1		31	21.4	16.4	31	24			35.2	19.1	17.9	35.2	19.56
69	---	male	22	176	1.76	73	23.5666	12	0.23	0.22	48.9	51.1	100	30.3	22.6	9.4	28.43	0.12	9.15	100	34.5	20.3	17.33	19.99	1.142	6.738	100	1.5	1.4		30.3	22.6	9.4	30.3	28.43			34.5	20.3	17.33	34.5	19.99
70	---	male	19	175	1.75	70	22.8571	9	0.2	0.18	50.4	49.6	100	32.3	23.5	16.9	19.56	1.43	6.31	100	31.5	13.2	22.1	16.77	2.53	13.9	100	-3.2	-3		32.3	23.5	16.9	32.3	19.56			31.5	13.2	22.1	31.5	16.77
		average	20.0286	173.414	1.73414	67.6	22.4515	10.0286	0.220857	0.224143	50.0257	49.9743	100	28.8514	20.8243	16.3499	23.9987	0.783143	9.19257	100	31.0843	19.51	17.3947	21.9061	0.954307	9.15049	99.9999	2.73286	2.69857		26.7	0.9	8.3	23.5	0.9			9.3	0.866	19.834	17.8	0.866
		standard deviation	0.884184	5.1485	0.051485	5.27065	0.966849	1.56938	0.0723667	0.0693133	4.47034	4.47034	0	3.29944	3.32005	3.28975	4.91773	0.482258	3.48466	8.0243e-15	3.34584	3.91427	3.45774	4.72908	0.581476	3.41525	0.000478091	2.3026	2.32289		26.6	0.8	5.4	26.7	0.8			19.2	0.766	10.534	21	0.766
																															29.5	0.8	8.2	21.4	0.8			22.1	0.766	10.834	15.7	0.766
																															30	0.2	7	20.1	0.2			22.6	0.166	8.834	14.4	0.166
																															28.4	1	7.3	20.4	1			21	0.966	12.534	15.7	0.966
																															28.1	1	7.1	23.7	1			20.7	0.966	11	17.4	0.966
																															29.32	1.56	8.02	19.3	1.56			28.92	0.526	9.254	13.6	0.526
																															31.3	0.5	6	18.1	0.5			29.9	0.466	8.634	18.1	0.466
																															18.2	0.9	9.1	22.1	0.9			16.8	1.79	10.71	19.8	1.79
																															25.61	0.9	4.09	21.5	0.9			24.21	1.79	11	19.8	1.79
																															20	1	10.6	21.6	1			24.6	0.89	2.01	20.8	0.89
																															28.8	1	6.1	19.4	1			23	1.79	7.51	19.8	1.79
																															24.2	0.8	16.7	21.3	0.8			26.3	1.69	5.61	20.8	1.69
																															27.9	1	5.9	18.5	1			20	0.89	8.41	19.8	0.89
																															20.3	0.4	8.4	21.3	0.4			22.4	1.29	4.61	20.8	1.29
																															25.4	0.9	9.6	19.4	0.9			13.28	1.79	12.23	20.8	1.79
																															27.7	0.04	12.76	22.8	0.04			19.58	0.22	10.1	21.8	0.22
																															26.3	0.2	9.1	18.3	0.2			30.78	0.86	9.56	18.1	0.86
																															27.8	0.28	8.42	18.4	0.28			22.28	0.94	6.38	20.7	0.94
																															19.6	0.8	8.8	25.1	0.8			24.08	1.46	11.46	17.6	1.46
																															23.3	1.2	9.4	21.1	1.2			28.78	0.86	9.06	15.9	0.86
																															18.9	0.3	11.1	25.3	0.3			23.38	0.96	10.76	20.1	0.96
																															30.7	0.6	7	19.3	0.6			25.18	1.26	5.66	14.1	1.26
																															31.76	0.51	4.13	18.2	0.51			27.24	0.17	8.79	13	0.17
																															12.1	1	6	31.4	1			20.28	1.66	11.96	16.2	1.66
																															30.43	0.4	5.57	18.5	0.4			28.61	1.06	11.53	13.3	1.06
																															29.45	1.04	6.21	21.7	1.04			20.85	0.7	13.95	19.5	0.7
																															17.23	1.17	10	22.3	1.17			19.63	1.83	18.84	17.1	1.83
																															24.36	1.56	5.11	19.4	1.56			26.76	0.22	13.95	16.2	0.22
																															27.43	1.07	8.46	21.3	1.07			32.37	1.73	9.76	16.1	1.73
																															22.43	0.03	10.04	18.3	0.03			37.37	0.69	13.34	13.1	0.69
																															18.92	1.07	15.11	17.5	1.07			23.86	1.73	11.41	17.3	1.73
																															16.32	1	16.78	18.5	1			21.26	1.66	13.08	13.3	1.66
																															24.32	1	5.28	21.3	1			27.36	1.66	5.48	16.1	1.66
																															21.8	1.34	9.06	18.4	1.34			24.84	1	9.26	14.2	1
																															32.5	1.32	10.18	18.3	1.32			20.54	0.98	4.78	24.7	0.98
																															21.41	0.78	10.05	20.1	0.78			17.45	0.44	7.55	27.5	0.44
																															27.03	0.61	17.03	13.6	0.61			21.07	0.27	4.53	20	0.27
																															20.84	0.78	5.65	25.1	0.78			18.94	0.721	6.309	20.4	0.721
																															19.43	0.67	7.7	21.4	0.67			22.53	0.611	8.959	16.7	0.611
																															18.13	0.04	15.18	18.3	0.04			21.23	0.09	6.33	18.6	0.09
																															23.43	0.09	7.27	15.8	0.09			16.53	0.14	8.42	21.1	0.14
																															17.32	0.16	13.55	20.3	0.16			17.42	0.21	7.7	15.6	0.21
																															17.25	0.05	14	23.7	0.05			20.35	0.1	15.15	19	0.1
																															21.32	1.09	11.09	19.8	1.09			27.72	1.14	8.94	21.9	1.14
																															29.83	0.61	17.52	19.3	0.61			22.23	0.66	7.87	25.4	0.66
																															25.43	0.13	12.94	20.1	0.13			18.83	0.225	11.245	22.2	0.225
																															18.43	1.34	6.13	21.5	1.34			20.83	1.435	6.435	27.6	1.435
																															20.93	1.43	5.32	21.4	1.43			16.33	1.525	8.625	27.5	1.525
																															30.33	1.54	12.29	24.2	1.54			18.93	1.635	9.395	27.3	1.635
																															23.13	1.78	8.15	24.4	1.78			21.73	1.875	8.255	27.5	1.875
																															35.45	0.23	6	11.4	0.23			24.05	0.325	11.905	24.5	0.325
																															18	0.31	15.15	18.3	0.31			16.6	0.405	6.055	21.4	0.405
																															25.32	0.4	12.32	21.7	0.4			23.92	0.495	4.225	19.8	0.495
																															26.29	0.13	18.04	12.9	0.13			24.89	0.225	3.945	16	0.225
																															19.43	1.34	8.09	25.3	1.34			19.43	1.2737	3.8663	23.4	1.2737
																															21.5	1.31	8.06	23.4	1.31			11.5	1.2437	5.6563	25.5	1.2437
																															23.49	1.42	6.68	25.1	1.42			18.49	1.3537	5.9663	23.2	1.3537
																															15.45	1.44	12.66	21.3	1.44			21.45	1.3737	8.4263	23.4	1.3737
																															27.58	0.09	9.88	16.1	0.09			24.97	0.21	5.47	18.2	0.21
																															20.01	0.21	8.68	22.8	0.21			18.82	0.1437	8.6363	24.3	0.1437
																															28	0.47	9.13	23.5	0.47			16.32	0.59	9.39	20	0.59
																															27.54	0.21	5.55	15.2	0.21			22.12	0.33	9.55	21.7	0.33
																															16.6	1.32	9.13	25.3	1.32			16.07	1.44	8.24	21.8	1.44
																															24	0.46	9.14	18.5	0.46			25.56	0.58	6.16	15	0.58
																															20	0.7	8	21.4	0.7			21.56	0.622	11.018	19.1	0.622
																															21.34	1.54	5.12	25.3	1.54			19.9	1.462	15.698	23	1.462
																															24	1	6.2	21.4	1			19.56	0.922	7.318	19.1	0.922
																															28.43	0.12	9.15	22.6	0.12			19.99	1.142	6.738	20.3	1.142
																															19.56	1.43	6.31	23.5	1.43			16.77	2.53	13.9	13.2	2.53
																																		16.1	8.3						18.6	19.834
																																		12.1	5.4						14.6	10.534
																																		16.7	8.2						19.2	10.834
																																		15.3	7						17.8	8.834
																																		16.5	7.3						19	12.534
																																		13.5	7.1						16.33	11
																																		14.4	8.02						15.3	9.254
																																		15.7	6						12.6	8.634
																																		19.4	9.1						14.3	10.71
																																		17.4	4.09						14.3	11
																																		8.4	10.6						15.3	2.01
																																		17.4	6.1						21.5	7.51
																																		8.4	16.7						22.5	5.61
																																		18.4	5.9						17.5	8.41
																																		18.4	8.4						22.5	4.61
																																		16.4	9.6						20.5	12.23
																																		9.4	12.76						18	10.1
																																		19.7	9.1						14.3	9.56
																																		18.3	8.42						16.9	6.38
																																		16.4	8.8						15	11.46
																																		16.7	9.4						20	9.06
																																		21.2	11.1						14.5	10.76
																																		20.5	7						23.8	5.66
																																		16.4	4.13						19.7	8.79
																																		15.8	6						19.1	11.96
																																		13.7	5.57						17	11.53
																																		14.3	6.21						16.6	13.95
																																		16.7	10						11.8	18.84
																																		18.27	5.11						13.37	13.95
																																		16.54	8.46						11.64	9.76
																																		20.9	10.04						9	13.34
																																		19.3	15.11						19.4	11.41
																																		15.3	16.78						20.4	13.08
																																		16.8	5.28						19.9	5.48
																																		19.2	9.06						22.3	9.26
																																		15.3	10.18						18.4	4.78
																																		17.76	10.05						20.86	7.55
																																		9.43	17.03						22.53	4.53
																																		18.33	5.65						21.03	6.309
																																		18.4	7.7						21.1	8.959
																																		18.05	15.18						20.75	6.33
																																		22.71	7.27						20.41	8.42
																																		17.37	13.55						20.07	7.7
																																		14.3	14						17	15.15
																																		14.3	11.09						10.2	8.94
																																		8.54	17.52						14.44	7.87
																																		17.3	12.94						13.2	11.245
																																		19	6.13						14.9	6.435
																																		17.22	5.32						13.12	8.625
																																		6.84	12.29						12.74	9.395
																																		16.34	8.15						12.24	8.255
																																		17.22	6						13.12	11.905
																																		16.84	15.15						21.74	6.055
																																		16.46	12.32						21.36	4.225
																																		11.34	18.04						21.24	3.945
																																		19.54	8.09						20.33	3.8663
																																		18.43	8.06						22.4	5.6563
																																		18.11	6.68						14.39	5.9663
																																		16.55	12.66						16.35	8.4263
																																		17.45	9.88						15.85	5.47
																																		17.3	8.68						15.7	8.6363
																																		18.8	9.13						17.2	9.39
																																		21.6	5.55						20	9.55
																																		18.55	9.13						16.95	8.24
																																		16.7	9.14						15.1	6.16
																																		17.4	8						15.8	11.018
																																		18.4	5.12						15.24	15.698
																																		16.4	6.2						17.9	7.318
																																		9.4	9.15						17.33	6.738
																																		16.9	6.31						22.1	13.9

## Sheet: Elite (walking)
Anthropometric characteristics of elite group									Arch index		Plantar load distribution (left foot)							Plantar load distribution (right foot)									Plantar load distribution (left foot)							Plantar load distribution (right foot)
NO.	Name	Gender	Age	Height (cm)	Height (m)	Weight (kg)	BMI	Years of experience	left foot	right foot	lateral metatarsal	lateral longitudinal arch	lateral heel	medial metatarsal	medial longitudinal arch	medial heel	total	lateral metatarsal	lateral longitudinal arch	lateral heel	medial metatarsal	medial longitudinal arch	medial heel	total			forefoot region	midfoot region	rearfoot region	lateral region	medial region			forefoot region	midfoot region	rearfoot region	lateral region	medial region
1	---	male	19	171	1.71	63	21.5451	11	0.3	0.32	25.4	17.6	17.8	21.2	1.7	16.3	100	27.4	21	17.2	15.5	1.7	17.2	100			25.4	17.6	17.8	25.4	21.2			27.4	21	17.2	27.4	15.5
2	---	male	19	169	1.69	65	22.7583	8	0.26	0.29	20.6	22.8	19.1	22.3	1.8	13.4	100	20.9	21.2	11.1	28.4	2.2	16.2	100			20.6	22.8	19.1	20.6	22.3			20.9	21.2	11.1	20.9	28.4
3	---	male	18	167	1.67	66	23.6652	12	0.31	0.29	22.3	24.5	20.1	19.5	1.9	11.7	100	21.6	23.6	17.5	24.5	1.6	11.2	100			22.3	24.5	20.1	22.3	19.5			21.6	23.6	17.5	21.6	24.5
4	---	male	19	168	1.68	64	22.6757	10	0.27	0.33	24.5	21.7	22.9	15.7	1.8	13.4	100	22.4	21	20.7	22.2	1.9	11.8	100			24.5	21.7	22.9	24.5	15.7			22.4	21	20.7	22.4	22.2
5	---	male	19	170	1.7	65	22.4913	9	0.04	0.09	27.8	16.7	19.9	23.8	1.9	9.9	100	24.5	16.6	10.6	27.5	1.6	19.2	100			27.8	16.7	19.9	27.8	23.8			24.5	16.6	10.6	24.5	27.5
6	---	male	19	174	1.74	68	22.46	12	0.23	0.3	24.6	16.7	16.9	29.4	1.9	10.5	100	26.7	16.6	18.3	26.4	1.9	10.1	100			24.6	16.7	16.9	24.6	29.4			26.7	16.6	18.3	26.7	26.4
7	---	male	19	178	1.78	74	23.3556	11	0.31	0.3	24.1	15.7	14.7	24.5	1.8	19.2	100	20.1	14.6	19.4	26.3	2.1	17.5	100			24.1	15.7	14.7	24.1	24.5			20.1	14.6	19.4	20.1	26.3
8	---	male	20	187	1.87	80	22.8774	10	0.27	0.33	29.8	15	18.9	19.8	1.8	14.7	100	18	18.9	18.3	21.4	1.6	21.8	100			29.8	15	18.9	29.8	19.8			18	18.9	18.3	18	21.4
9	---	male	20	176	1.76	70	22.5981	12	0.09	0.1	15	20.3	19.7	21.8	1.7	21.5	100	23.2	16.6	19.7	21.7	1.5	17.3	100			15	20.3	19.7	15	21.8			23.2	16.6	19.7	23.2	21.7
10	---	male	19	178	1.78	75	23.6713	11	0.16	0.22	21.4	21.6	17	21.4	1.7	16.9	100	21	17.6	21	27.5	2.3	10.6	100			21.4	21.6	17	21.4	21.4			21	17.6	21	21	27.5
11	---	male	19	185	1.85	76	22.206	10	0.24	0.27	21.9	23.1	18.1	16.1	1	19.8	100	22.5	19.8	18.9	22.6	1.4	14.8	100			21.9	23.1	18.1	21.9	16.1			22.5	19.8	18.9	22.5	22.6
12	---	male	20	181	1.81	72	21.9774	8	0.25	0.21	25.8	20.9	12.5	20.7	1.7	18.4	100	21.5	10.7	24.7	23.4	1.5	18.2	100			25.8	20.9	12.5	25.8	20.7			21.5	10.7	24.7	21.5	23.4
13	---	male	20	174	1.74	67	22.1297	12	0.21	0.25	29.4	12.7	22.8	19.1	1.9	14.1	100	22.7	15.6	22.3	16.8	1.4	21.2	100			29.4	12.7	22.8	29.4	19.1			22.7	15.6	22.3	22.7	16.8
14	---	male	20	176	1.76	71	22.921	10	0.32	0.31	21	16.3	20.8	20.7	1.9	19.3	100	23.5	15.1	23.2	24.4	1.6	12.2	100			21	16.3	20.8	21	20.7			23.5	15.1	23.2	23.5	24.4
15	---	male	20	181	1.81	74	22.5878	9	0.25	0.21	26.1	10.5	22.6	18	1.6	21.2	100	19.8	11.3	21.2	25.4	2.3	20	100			26.1	10.5	22.6	26.1	18			19.8	11.3	21.2	19.8	25.4
16	---	male	20	176	1.76	70	22.5981	11	0.1	0.16	21.6	14.3	14.4	24.1	1.6	24	100	31.3	16.8	21.5	25.5	1.4	3.5	100			21.6	14.3	14.4	21.6	24.1			31.3	16.8	21.5	31.3	25.5
17	---	male	19	167	1.67	63	22.5896	10	0.23	0.23	15.4	14	26.7	19.6	1.5	22.8	100	23	12.2	22.1	20.3	2.4	20	100			15.4	14	26.7	15.4	19.6			23	12.2	22.1	23	20.3
18	---	male	21	173	1.73	65	21.7181	9	0.24	0.28	27.4	11.5	21.6	23.3	2	14.2	100	22.7	17.6	25.7	16.5	2.1	15.4	100			27.4	11.5	21.6	27.4	23.3			22.7	17.6	25.7	22.7	16.5
19	---	male	22	180	1.8	74	22.8395	12	0.13	0.13	19.5	13.8	20	33.4	1.9	11.4	100	22.1	12.9	15.6	31.2	1.3	16.9	100			19.5	13.8	20	19.5	33.4			22.1	12.9	15.6	22.1	31.2
20	---	male	22	183	1.83	76	22.694	11	0.02	0.03	10.7	21.4	22.7	19.2	1.9	24.1	100	26.5	18.9	21	20.1	1.6	11.9	100			10.7	21.4	22.7	10.7	19.2			26.5	18.9	21	26.5	20.1
21	---	male	19	168	1.68	65	23.03	9	0.18	0.18	26.4	21.8	19.3	19.6	2.1	10.8	100	26	18.9	21.7	17.6	1.3	14.5	100			26.4	21.8	19.3	26.4	19.6			26	18.9	21.7	26	17.6
22	---	male	21	170	1.7	68	23.5294	7	0.23	0.2	26	12.1	22.1	15.6	1.6	22.6	100	23.2	14.8	21.5	27.3	1.4	11.8	100			26	12.1	22.1	26	15.6			23.2	14.8	21.5	23.2	27.3
23	---	male	20	168	1.68	60	21.2585	7	0.25	0.26	26.8	20.6	21.5	18.9	1.8	10.4	100	18.7	19.6	23.8	20.3	2	15.6	100			26.8	20.6	21.5	26.8	18.9			18.7	19.6	23.8	18.7	20.3
24	---	male	20	167	1.67	66	23.6652	11	0.26	0.23	19.8	20.9	17.5	18	1.8	22	100	27.6	17.1	23.4	17.1	2	12.8	100			19.8	20.9	17.5	19.8	18			27.6	17.1	23.4	27.6	17.1
25	---	male	21	181	1.81	74	22.5878	9	0.23	0.21	25.9	20.1	12.6	23.2	1.9	16.3	100	28.9	20.5	20.9	19.8	1.4	8.5	100			25.9	20.1	12.6	25.9	23.2			28.9	20.5	20.9	28.9	19.8
26	---	male	19	167	1.67	66	23.6652	10	0.23	0.22	28.7	16.1	13.6	26	1.9	13.7	100	19.3	13.9	23.6	25.4	1.5	16.3	100			28.7	16.1	13.6	28.7	26			19.3	13.9	23.6	19.3	25.4
27	---	male	20	168	1.68	64	22.6757	11	0.25	0.21	27.5	15.8	14	21	1.9	19.8	100	27.3	23.1	20.5	16.1	1.6	11.4	100			27.5	15.8	14	27.5	21			27.3	23.1	20.5	27.3	16.1
28	---	male	21	170	1.7	67	23.1834	9	0.26	0.28	27.6	9.6	14.6	22.7	1.1	24.4	100	26	5.2	26.3	24.9	1.6	16	100			27.6	9.6	14.6	27.6	22.7			26	5.2	26.3	26	24.9
29	---	male	20	168	1.68	64	22.6757	12	0.3	0.3	29.1	17.5	19.6	20.1	1.9	11.8	100	25	17.1	20.7	18.4	1.4	17.4	100			29.1	17.5	19.6	29.1	20.1			25	17.1	20.7	25	18.4
30	---	male	19	180	1.8	75	23.1481	10	0.25	0.26	26	20.5	20.8	19.6	1.8	11.3	100	27.7	23.5	14.7	16.5	1.5	16.1	100			26	20.5	20.8	26	19.6			27.7	23.5	14.7	27.7	16.5
31	---	male	20	168	1.68	64	22.6757	11	0.32	0.3	23.2	19.6	17.7	20.2	1.9	17.4	100	27.8	19.2	21.7	20.2	1.5	9.6	100			23.2	19.6	17.7	23.2	20.2			27.8	19.2	21.7	27.8	20.2
32	---	male	20	177	1.77	70	22.3435	9	0.25	0.26	29.5	20.9	21.8	16.6	0.8	10.4	100	20.6	18.9	11.3	28	1.3	19.9	100			29.5	20.9	21.8	29.5	16.6			20.6	18.9	11.3	20.6	28
33	---	male	20	173	1.73	69	23.0546	11	0.32	0.31	27.9	24.2	18.6	18.9	0.8	9.6	100	29	14.1	15	25.4	1.7	14.8	100			27.9	24.2	18.6	27.9	18.9			29	14.1	15	29	25.4
34	---	male	20	172	1.72	66	22.3094	12	0.32	0.3	27.6	13.8	22.8	18.8	1.5	15.5	100	29.1	25.5	15.8	19.3	1.4	8.9	100			27.6	13.8	22.8	27.6	18.8			29.1	25.5	15.8	29.1	19.3
35	---	male	20	181	1.81	70	21.3669	10	0.17	0.2	25.2	21.8	13.2	24.9	1.2	13.7	100	27.5	19.6	20.6	19.7	1.5	11.1	100			25.2	21.8	13.2	25.2	24.9			27.5	19.6	20.6	27.5	19.7
36	---	male	19	173	1.73	71	23.7228	8	0.27	0.27	22.1	18.1	24.9	15.7	2.8	16.4	100	15.8	16.6	11.2	25.9	1.8	28.7	100			22.1	18.1	24.9	22.1	15.7			15.8	16.6	11.2	15.8	25.9
37	---	male	21	169	1.69	63	22.0581	9	0.23	0.22	23.3	18.9	22.6	14.6	0.8	19.8	100	22	13.7	23.4	27.3	0.8	12.8	100			23.3	18.9	22.6	23.3	14.6			22	13.7	23.4	22	27.3
38	---	male	20	168	1.68	62	21.9671	12	0.3	0.3	31	23.1	22.5	16.6	0.8	6	100	30.7	14.7	20.8	22.6	1	10.2	100			31	23.1	22.5	31	16.6			30.7	14.7	20.8	30.7	22.6
39	---	male	21	176	1.76	60	19.3698	10	0.26	0.28	27.5	21.8	21.9	14.7	1.2	12.9	100	32.1	16.7	25.5	15.3	0.4	10	100			27.5	21.8	21.9	27.5	14.7			32.1	16.7	25.5	32.1	15.3
40	---	male	19	180	1.8	67	20.679	11	0.23	0.2	25.1	12.3	20.7	20.2	2	19.7	100	22.6	15.7	20.1	23.3	1.1	17.2	100			25.1	12.3	20.7	25.1	20.2			22.6	15.7	20.1	22.6	23.3
41	---	male	19	175	1.75	70	22.8571	8	0.22	0.2	20.3	21.8	23.9	20.2	1	12.8	100	23.9	16.2	23.4	21.9	0.6	14	100			20.3	21.8	23.9	20.3	20.2			23.9	16.2	23.4	23.9	21.9
42	---	male	20	167	1.67	65	23.3067	11	0.17	0.19	26.9	19.3	22.3	19.3	1	11.2	100	28.1	25.1	9.3	22.3	0.5	14.7	100			26.9	19.3	22.3	26.9	19.3			28.1	25.1	9.3	28.1	22.3
43	---	male	20	172	1.72	69	23.3234	7	0.22	0.22	30.2	19.5	23.6	15.2	0.9	10.6	100	29.1	19.2	20.5	17.8	0.6	12.8	100			30.2	19.5	23.6	30.2	15.2			29.1	19.2	20.5	29.1	17.8
44	---	male	19	169	1.69	58	20.3074	12	0.24	0.16	29.9	17.2	20.9	15.2	1	15.8	100	19.1	18.5	33.4	17.3	0.3	11.4	100			29.9	17.2	20.9	29.9	15.2			19.1	18.5	33.4	19.1	17.3
45	---	male	20	167	1.67	57	20.4382	12	0.21	0.26	25.2	19.6	16.4	22.6	1	15.2	100	33	13.1	21.2	22.7	0.3	9.7	100			25.2	19.6	16.4	25.2	22.6			33	13.1	21.2	33	22.7
46	---	male	21	169	1.69	64	22.4082	9	0.23	0.23	24	21	22.2	17.7	1.3	13.8	100	24.6	21	23.1	18.4	1.2	11.7	100			24	21	22.2	24	17.7			24.6	21	23.1	24.6	18.4
47	---	male	19	169	1.69	64	22.4082	8	0.19	0.2	26.6	21.7	23	17.9	0.8	10	100	27.8	23	21.6	16.3	0.5	10.8	100			26.6	21.7	23	26.6	17.9			27.8	23	21.6	27.8	16.3
48	---	male	20	167	1.67	58	20.7967	12	0.1	0.21	26.6	15.5	20.1	25.4	1.6	10.8	100	27.4	21.5	22	16.5	1.4	11.2	100			26.6	15.5	20.1	26.6	25.4			27.4	21.5	22	27.4	16.5
49	---	male	20	170	1.7	63	21.7993	10	0.25	0.19	26.4	20.7	20.8	18.7	1.5	11.9	100	20.2	21.6	11.9	16.6	0.7	29	100			26.4	20.7	20.8	26.4	18.7			20.2	21.6	11.9	20.2	16.6
50	---	male	20	167	1.67	57	20.4382	9	0.24	0.19	28.4	17.1	20.1	20.1	1	13.3	100	31.7	24.2	14.7	11.8	0.4	17.2	100			28.4	17.1	20.1	28.4	20.1			31.7	24.2	14.7	31.7	11.8
51	---	male	20	180	1.8	75	23.1481	8	0.3	0.32	22.7	24.1	19.1	21.9	1.3	10.9	100	27.4	22	22.4	18.8	0.4	9	100			22.7	24.1	19.1	22.7	21.9			27.4	22	22.4	27.4	18.8
52	---	male	21	172	1.72	70	23.6614	10	0.32	0.32	25.8	27.5	17.4	19	1.8	8.5	100	31.8	19.3	24.3	13.3	0.4	10.9	100			25.8	27.5	17.4	25.8	19			31.8	19.3	24.3	31.8	13.3
53	---	male	21	177	1.77	72	22.9819	8	0.19	0.21	29.6	11.2	31.1	19.9	0.8	7.4	100	31.1	17.8	22.9	18.5	0.4	9.3	100			29.6	11.2	31.1	29.6	19.9			31.1	17.8	22.9	31.1	18.5
54	---	male	20	168	1.68	62	21.9671	11	0.2	0.2	30.9	23.2	18.5	18.2	0.9	8.3	100	32.9	17.3	22	16.7	0.4	10.7	100			30.9	23.2	18.5	30.9	18.2			32.9	17.3	22	32.9	16.7
55	---	male	21	174	1.74	67	22.1297	12	0.18	0.19	30.7	15.4	18.6	22.1	2	11.2	100	33.1	16.5	20.1	19.6	1.2	9.5	100			30.7	15.4	18.6	30.7	22.1			33.1	16.5	20.1	33.1	19.6
56	---	male	21	178	1.78	73	23.04	12	0.23	0.23	27.5	22.4	20.9	25.2	0.9	3.1	100	25.5	19	22.2	22.6	0.3	10.4	100			27.5	22.4	20.9	27.5	25.2			25.5	19	22.2	25.5	22.6
57	---	male	20	169	1.69	56	19.6072	9	0.13	0.13	28	15.5	19.4	16.5	1.5	19.1	100	20.7	20.7	19.6	16.9	1.4	20.7	100			28	15.5	19.4	28	16.5			20.7	20.7	19.6	20.7	16.9
58	---	male	20	174	1.74	71	23.4509	9	0.11	0.02	21.6	11.2	32.4	14.4	1.7	18.7	100	22.4	21.6	12	18.8	2.9	22.3	100			21.6	11.2	32.4	21.6	14.4			22.4	21.6	12	22.4	18.8
59	---	male	19	179	1.79	75	23.4075	12	0.27	0.21	18.3	28.4	22.6	16.5	1.9	12.3	100	21.2	18.9	25.5	15.6	2.2	16.6	100			18.3	28.4	22.6	18.3	16.5			21.2	18.9	25.5	21.2	15.6
60	---	male	21	174	1.74	69	22.7903	12	0.2	0.2	22.2	19.7	16.7	17.9	2.1	21.4	100	24.5	20.9	21.8	21.6	2.8	8.4	100			22.2	19.7	16.7	22.2	17.9			24.5	20.9	21.8	24.5	21.6
61	---	male	20	170	1.7	63	21.7993	8	0.19	0.23	26.2	29.3	21.8	5.7	2.3	14.7	100	17.9	24.2	18.6	18.9	1.8	18.6	100			26.2	29.3	21.8	26.2	5.7			17.9	24.2	18.6	17.9	18.9
62	---	male	21	173	1.73	67	22.3863	12	0.31	0.27	20.6	17.2	22.2	14.9	2.1	23	100	21.6	23.8	12.8	23.8	2.5	15.5	100			20.6	17.2	22.2	20.6	14.9			21.6	23.8	12.8	21.6	23.8
63	---	male	20	177	1.77	70	22.3435	8	0.06	0.07	34.3	13.7	28.2	16.4	1.6	5.8	100	25.2	21.8	13.2	24.9	2.2	12.7	100			34.3	13.7	28.2	34.3	16.4			25.2	21.8	13.2	25.2	24.9
64	---	male	22	168	1.68	65	23.03	9	0.13	0.21	19.3	18.7	16.9	28.2	2	14.9	100	22.1	23.1	24.9	20.7	1.8	7.4	100			19.3	18.7	16.9	19.3	28.2			22.1	23.1	24.9	22.1	20.7
65	---	male	20	172	1.72	63	21.2953	12	0.24	0.21	22	13.7	22.8	27.3	2.1	12.1	100	23.3	18.9	20.6	21.6	2.8	12.8	100			22	13.7	22.8	22	27.3			23.3	18.9	20.6	23.3	21.6
66	---	male	21	178	1.78	73	23.04	8	0.19	0.09	20.7	14.7	21.5	22.6	2.3	18.2	100	21	23.1	22.5	16.6	1.8	15	100			20.7	14.7	21.5	20.7	22.6			21	23.1	22.5	21	16.6
67	---	male	20	176	1.76	70	22.5981	9	0.32	0.3	22.1	16.7	23.7	25.3	1.5	10.7	100	17.5	16.8	27.9	19.7	1.2	16.9	100			22.1	16.7	23.7	22.1	25.3			17.5	16.8	27.9	17.5	19.7
68	---	male	21	179	1.79	74	23.0954	8	0.05	0.19	25.6	15.7	17.1	28.3	2.1	11.2	100	25.1	12.3	20.8	30.2	1.1	10.5	100			25.6	15.7	17.1	25.6	28.3			25.1	12.3	20.8	25.1	30.2
69	---	male	22	176	1.76	73	23.5666	12	0.23	0.22	23.9	16.2	23.4	21.9	0.6	14	100	20.3	21.8	23.9	20.2	1	12.8	100			23.9	16.2	23.4	23.9	21.9			20.3	21.8	23.9	20.3	20.2
70	---	male	19	175	1.75	70	22.8571	9	0.2	0.18	18.1	25.1	9.3	37.3	0.5	9.7	100	16.9	33.3	24.2	19.4	1	5.2	100			18.1	25.1	9.3	18.1	37.3			16.9	33.3	24.2	16.9	19.4
		average	20.0286	173.414	1.73414	67.6	22.4515	10.0286	0.220857	0.224143	24.7871	18.48	20.12	20.4471	1.56714	14.5986	100	24.4957	18.6214	20.2257	21.1143	1.42429	14.1186	100			21.2	1.7	16.3	17.6	1.7			15.5	1.7	17.2	21	1.7
		standard deviation	0.884184	5.1485	0.051485	5.27065	0.966849	1.56938	0.0723667	0.0693133	4.21484	4.36994	4.0208	4.7212	0.485357	4.88041	22.6926	4.32477	4.25859	4.5419	4.23629	0.653072	4.75926	22.7739			22.3	1.8	13.4	22.8	1.8			28.4	2.2	16.2	21.2	2.2
																											19.5	1.9	11.7	24.5	1.9			24.5	1.6	11.2	23.6	1.6
																											15.7	1.8	13.4	21.7	1.8			22.2	1.9	11.8	21	1.9
																											23.8	1.9	9.9	16.7	1.9			27.5	1.6	19.2	16.6	1.6
																											29.4	1.9	10.5	16.7	1.9			26.4	1.9	10.1	16.6	1.9
																											24.5	1.8	19.2	15.7	1.8			26.3	2.1	17.5	14.6	2.1
																											19.8	1.8	14.7	15	1.8			21.4	1.6	21.8	18.9	1.6
																											21.8	1.7	21.5	20.3	1.7			21.7	1.5	17.3	16.6	1.5
																											21.4	1.7	16.9	21.6	1.7			27.5	2.3	10.6	17.6	2.3
																											16.1	1	19.8	23.1	1			22.6	1.4	14.8	19.8	1.4
																											20.7	1.7	18.4	20.9	1.7			23.4	1.5	18.2	10.7	1.5
																											19.1	1.9	14.1	12.7	1.9			16.8	1.4	21.2	15.6	1.4
																											20.7	1.9	19.3	16.3	1.9			24.4	1.6	12.2	15.1	1.6
																											18	1.6	21.2	10.5	1.6			25.4	2.3	20	11.3	2.3
																											24.1	1.6	24	14.3	1.6			25.5	1.4	3.5	16.8	1.4
																											19.6	1.5	22.8	14	1.5			20.3	2.4	20	12.2	2.4
																											23.3	2	14.2	11.5	2			16.5	2.1	15.4	17.6	2.1
																											33.4	1.9	11.4	13.8	1.9			31.2	1.3	16.9	12.9	1.3
																											19.2	1.9	24.1	21.4	1.9			20.1	1.6	11.9	18.9	1.6
																											19.6	2.1	10.8	21.8	2.1			17.6	1.3	14.5	18.9	1.3
																											15.6	1.6	22.6	12.1	1.6			27.3	1.4	11.8	14.8	1.4
																											18.9	1.8	10.4	20.6	1.8			20.3	2	15.6	19.6	2
																											18	1.8	22	20.9	1.8			17.1	2	12.8	17.1	2
																											23.2	1.9	16.3	20.1	1.9			19.8	1.4	8.5	20.5	1.4
																											26	1.9	13.7	16.1	1.9			25.4	1.5	16.3	13.9	1.5
																											21	1.9	19.8	15.8	1.9			16.1	1.6	11.4	23.1	1.6
																											22.7	1.1	24.4	9.6	1.1			24.9	1.6	16	5.2	1.6
																											20.1	1.9	11.8	17.5	1.9			18.4	1.4	17.4	17.1	1.4
																											19.6	1.8	11.3	20.5	1.8			16.5	1.5	16.1	23.5	1.5
																											20.2	1.9	17.4	19.6	1.9			20.2	1.5	9.6	19.2	1.5
																											16.6	0.8	10.4	20.9	0.8			28	1.3	19.9	18.9	1.3
																											18.9	0.8	9.6	24.2	0.8			25.4	1.7	14.8	14.1	1.7
																											18.8	1.5	15.5	13.8	1.5			19.3	1.4	8.9	25.5	1.4
																											24.9	1.2	13.7	21.8	1.2			19.7	1.5	11.1	19.6	1.5
																											15.7	2.8	16.4	18.1	2.8			25.9	1.8	28.7	16.6	1.8
																											14.6	0.8	19.8	18.9	0.8			27.3	0.8	12.8	13.7	0.8
																											16.6	0.8	6	23.1	0.8			22.6	1	10.2	14.7	1
																											14.7	1.2	12.9	21.8	1.2			15.3	0.4	10	16.7	0.4
																											20.2	2	19.7	12.3	2			23.3	1.1	17.2	15.7	1.1
																											20.2	1	12.8	21.8	1			21.9	0.6	14	16.2	0.6
																											19.3	1	11.2	19.3	1			22.3	0.5	14.7	25.1	0.5
																											15.2	0.9	10.6	19.5	0.9			17.8	0.6	12.8	19.2	0.6
																											15.2	1	15.8	17.2	1			17.3	0.3	11.4	18.5	0.3
																											22.6	1	15.2	19.6	1			22.7	0.3	9.7	13.1	0.3
																											17.7	1.3	13.8	21	1.3			18.4	1.2	11.7	21	1.2
																											17.9	0.8	10	21.7	0.8			16.3	0.5	10.8	23	0.5
																											25.4	1.6	10.8	15.5	1.6			16.5	1.4	11.2	21.5	1.4
																											18.7	1.5	11.9	20.7	1.5			16.6	0.7	29	21.6	0.7
																											20.1	1	13.3	17.1	1			11.8	0.4	17.2	24.2	0.4
																											21.9	1.3	10.9	24.1	1.3			18.8	0.4	9	22	0.4
																											19	1.8	8.5	27.5	1.8			13.3	0.4	10.9	19.3	0.4
																											19.9	0.8	7.4	11.2	0.8			18.5	0.4	9.3	17.8	0.4
																											18.2	0.9	8.3	23.2	0.9			16.7	0.4	10.7	17.3	0.4
																											22.1	2	11.2	15.4	2			19.6	1.2	9.5	16.5	1.2
																											25.2	0.9	3.1	22.4	0.9			22.6	0.3	10.4	19	0.3
																											16.5	1.5	19.1	15.5	1.5			16.9	1.4	20.7	20.7	1.4
																											14.4	1.7	18.7	11.2	1.7			18.8	2.9	22.3	21.6	2.9
																											16.5	1.9	12.3	28.4	1.9			15.6	2.2	16.6	18.9	2.2
																											17.9	2.1	21.4	19.7	2.1			21.6	2.8	8.4	20.9	2.8
																											5.7	2.3	14.7	29.3	2.3			18.9	1.8	18.6	24.2	1.8
																											14.9	2.1	23	17.2	2.1			23.8	2.5	15.5	23.8	2.5
																											16.4	1.6	5.8	13.7	1.6			24.9	2.2	12.7	21.8	2.2
																											28.2	2	14.9	18.7	2			20.7	1.8	7.4	23.1	1.8
																											27.3	2.1	12.1	13.7	2.1			21.6	2.8	12.8	18.9	2.8
																											22.6	2.3	18.2	14.7	2.3			16.6	1.8	15	23.1	1.8
																											25.3	1.5	10.7	16.7	1.5			19.7	1.2	16.9	16.8	1.2
																											28.3	2.1	11.2	15.7	2.1			30.2	1.1	10.5	12.3	1.1
																											21.9	0.6	14	16.2	0.6			20.2	1	12.8	21.8	1
																											37.3	0.5	9.7	25.1	0.5			19.4	1	5.2	33.3	1
																														17.8	16.3						17.2	17.2
																														19.1	13.4						11.1	16.2
																														20.1	11.7						17.5	11.2
																														22.9	13.4						20.7	11.8
																														19.9	9.9						10.6	19.2
																														16.9	10.5						18.3	10.1
																														14.7	19.2						19.4	17.5
																														18.9	14.7						18.3	21.8
																														19.7	21.5						19.7	17.3
																														17	16.9						21	10.6
																														18.1	19.8						18.9	14.8
																														12.5	18.4						24.7	18.2
																														22.8	14.1						22.3	21.2
																														20.8	19.3						23.2	12.2
																														22.6	21.2						21.2	20
																														14.4	24						21.5	3.5
																														26.7	22.8						22.1	20
																														21.6	14.2						25.7	15.4
																														20	11.4						15.6	16.9
																														22.7	24.1						21	11.9
																														19.3	10.8						21.7	14.5
																														22.1	22.6						21.5	11.8
																														21.5	10.4						23.8	15.6
																														17.5	22						23.4	12.8
																														12.6	16.3						20.9	8.5
																														13.6	13.7						23.6	16.3
																														14	19.8						20.5	11.4
																														14.6	24.4						26.3	16
																														19.6	11.8						20.7	17.4
																														20.8	11.3						14.7	16.1
																														17.7	17.4						21.7	9.6
																														21.8	10.4						11.3	19.9
																														18.6	9.6						15	14.8
																														22.8	15.5						15.8	8.9
																														13.2	13.7						20.6	11.1
																														24.9	16.4						11.2	28.7
																														22.6	19.8						23.4	12.8
																														22.5	6						20.8	10.2
																														21.9	12.9						25.5	10
																														20.7	19.7						20.1	17.2
																														23.9	12.8						23.4	14
																														22.3	11.2						9.3	14.7
																														23.6	10.6						20.5	12.8
																														20.9	15.8						33.4	11.4
																														16.4	15.2						21.2	9.7
																														22.2	13.8						23.1	11.7
																														23	10						21.6	10.8
																														20.1	10.8						22	11.2
																														20.8	11.9						11.9	29
																														20.1	13.3						14.7	17.2
																														19.1	10.9						22.4	9
																														17.4	8.5						24.3	10.9
																														31.1	7.4						22.9	9.3
																														18.5	8.3						22	10.7
																														18.6	11.2						20.1	9.5
																														20.9	3.1						22.2	10.4
																														19.4	19.1						19.6	20.7
																														32.4	18.7						12	22.3
																														22.6	12.3						25.5	16.6
																														16.7	21.4						21.8	8.4
																														21.8	14.7						18.6	18.6
																														22.2	23						12.8	15.5
																														28.2	5.8						13.2	12.7
																														16.9	14.9						24.9	7.4
																														22.8	12.1						20.6	12.8
																														21.5	18.2						22.5	15
																														23.7	10.7						27.9	16.9
																														17.1	11.2						20.8	10.5
																														23.4	14						23.9	12.8
																														9.3	9.7						24.2	5.2
